# Supplementary material for: 1-Formyl-r-2,c-6-bis­(4-methoxy­phen­yl)-t-3,t-5-dimethyl­piperidin-4-one
Source: Acta Crystallogr Sect E Struct Rep Online. 2009 Oct 23;65(Pt 11):o2818. doi: 10.1107/S1600536809041609 (PMC2971115; doi:10.1107/S1600536809041609)
Supplement: Supplementary file 1 [file e-65-o2818-sup1.cif]

##############################################################################
###                                                                        ###
###        Electronic paper (Acta Crystallographica Section E)             ###
###                                                                        ###
##############################################################################
#                                                                            #
# This CIF contains the data in a paper accepted for publication in Acta     #
# Crystallographica Section E. It conforms to the requirements of Notes      #
# for Authors for Section E, and has been peer reviewed under the auspices   #
# of the IUCr Commission on Journals.                                        #
#                                                                            #
# Full details of the Crystallographic Information File format               #
# are given in the paper "The Crystallographic Information File (CIF):       #
# a New Standard Archive File for Crystallography" by S. R. Hall, F. H.      #
# Allen and I. D. Brown [Acta Cryst. (1991), A47, 655-685].                  #
#                                                                            #
# The current version of the core CIF dictionary is obtainable from          #
# ftp://ftp.iucr.org/pub/cif_core.dic. The current version number is 2.4.    #
#                                                                            #
# Software is freely available for graphical display of the structure(s) in  #
# this CIF.  For information consult the CIF home page http://www.iucr.org/  #
# cif/home.html                                                              #
#                                                                            #
# This file may be used for bona fide research purposes within the           #
# scientific community so long as proper attribution is given to the journal # 
# article from which it was obtained.                                        #
#                                                                            #
##############################################################################
                                             
data_I
_audit_creation_method     SHELXL-97
_chemical_name_systematic
;
1-Formyl-<i>r</i>-2,<i>c</i>-6-bis(4-methoxyphenyl)-
<i>t</i>-3,<i>t</i>-5-dimethylpiperidin-4-one
;
_chemical_name_common     ?
_chemical_formula_moiety     'C22 H25 N O4'
_chemical_formula_sum     'C22 H25 N O4'
_chemical_formula_iupac     'C22 H25 N O4'
_chemical_formula_weight     367.43
_chemical_melting_point     ?
_symmetry_cell_setting     Monoclinic
_symmetry_space_group_name_H-M     'P 21/n'
_symmetry_space_group_name_Hall     '-P 2yn'
loop_
    _symmetry_equiv_pos_as_xyz
    'x, y, z'
    '-x+1/2, y+1/2, -z+1/2'
    '-x, -y, -z'
    'x-1/2, -y-1/2, z-1/2'
_cell_length_a     11.0954(4)
_cell_length_b     14.5407(3)
_cell_length_c     12.7050(4)
_cell_angle_alpha     90.00
_cell_angle_beta     110.9770(10)
_cell_angle_gamma     90.00
_cell_volume     1913.91(10)
_cell_formula_units_Z     4
_cell_measurement_reflns_used     5524
_cell_measurement_theta_min     2.1
_cell_measurement_theta_max     29.9
_cell_measurement_temperature     293(2)
_exptl_crystal_description     Block
_exptl_crystal_colour     colourless
_exptl_crystal_size_max     0.30
_exptl_crystal_size_mid     0.20
_exptl_crystal_size_min     0.20
_exptl_crystal_density_diffrn     1.275
_exptl_crystal_density_meas     ?
_exptl_crystal_density_method     'not measured'
_exptl_crystal_F_000     784
_exptl_absorpt_coefficient_mu     0.087
_exptl_absorpt_correction_type     multi-scan
_exptl_absorpt_process_details     '(SADABS; Sheldrick, 2001)'
_exptl_absorpt_correction_T_min     0.9743
_exptl_absorpt_correction_T_max     0.9743
_exptl_special_details
;
;
_diffrn_ambient_temperature     293(2)
_diffrn_radiation_type     MoK\a
_diffrn_radiation_wavelength     0.71073
_diffrn_radiation_source     'fine-focus sealed tube'
_diffrn_radiation_monochromator     graphite
_diffrn_measurement_device_type     'Bruker Kappa APEXII CCD area-detector'
_diffrn_measurement_method     '\w and \f'
_diffrn_detector_area_resol_mean     ?
_diffrn_reflns_number     24720
_diffrn_reflns_av_R_equivalents     0.0285
_diffrn_reflns_av_sigmaI/netI     0.0276
_diffrn_reflns_theta_min     2.10
_diffrn_reflns_theta_max     29.91
_diffrn_reflns_theta_full     29.91
_diffrn_measured_fraction_theta_max     0.999
_diffrn_measured_fraction_theta_full     0.999
_diffrn_reflns_limit_h_min     -15
_diffrn_reflns_limit_h_max     12
_diffrn_reflns_limit_k_min     -20
_diffrn_reflns_limit_k_max     19
_diffrn_reflns_limit_l_min     -17
_diffrn_reflns_limit_l_max     17
_diffrn_standards_number     0
_diffrn_standards_interval_count     .
_diffrn_standards_interval_time     .
_diffrn_standards_decay_%     ?
_refine_special_details
;
Refinement of <i>F</i>^2^ against ALL reflections. The weighted <i>R</i>-factor
<i>wR</i> and goodness of fit <i>S</i> are based on <i>F</i>^2^, conventional
<i>R</i>-factors <i>R</i> are based on <i>F</i>, with <i>F</i> set to zero for
negative <i>F</i>^2^. The threshold expression of <i>F</i>^2^ >
\s(<i>F</i>^2^) is used only for calculating <i>R</i>-factors(gt) <i>etc</i>.
and is not relevant to the choice of reflections for refinement.
<i>R</i>-factors based on <i>F</i>^2^ are statistically about twice as large
as those based on <i>F</i>, and <i>R</i>- factors based on ALL data will be
even larger.
;
_reflns_number_total     5524
_reflns_number_gt     3703
_reflns_threshold_expression     I>2\s(I)
_refine_ls_structure_factor_coef     Fsqd
_refine_ls_matrix_type     full
_refine_ls_R_factor_all     0.0766
_refine_ls_R_factor_gt     0.0484
_refine_ls_wR_factor_gt     0.1237
_refine_ls_wR_factor_ref     0.1396
_refine_ls_goodness_of_fit_ref     1.050
_refine_ls_restrained_S_all     1.050
_refine_ls_number_reflns     5524
_refine_ls_number_parameters     256
_refine_ls_number_restraints     0
_refine_ls_hydrogen_treatment     constr
_refine_ls_weighting_scheme     calc
_refine_ls_weighting_details
         'calc w=1/[\s^2^(Fo^2^)+(0.0598P)^2^+0.3189P] where P=(Fo^2^+2Fc^2^)/3'
_atom_sites_solution_hydrogens     geom
_atom_sites_solution_primary     direct
_atom_sites_solution_secondary     difmap
_refine_ls_shift/su_max     0.001
_refine_ls_shift/su_mean     0.000
_refine_diff_density_max     0.232
_refine_diff_density_min     -0.233
_refine_ls_extinction_method     none
_refine_ls_extinction_coef     ?
loop_
    _atom_type_symbol
    _atom_type_description
    _atom_type_scat_dispersion_real
    _atom_type_scat_dispersion_imag
    _atom_type_scat_source
    'C' 'C' 0.0033 0.0016
                         'International Tables Vol C Tables 4.2.6.8 and 6.1.1.4'
    'H' 'H' 0.0000 0.0000
                         'International Tables Vol C Tables 4.2.6.8 and 6.1.1.4'
    'N' 'N' 0.0061 0.0033
                         'International Tables Vol C Tables 4.2.6.8 and 6.1.1.4'
    'O' 'O' 0.0106 0.0060
                         'International Tables Vol C Tables 4.2.6.8 and 6.1.1.4'
_computing_data_collection     'APEX2 (Bruker, 2004)'
_computing_cell_refinement     'SAINT (Bruker, 2004)'
_computing_data_reduction     'SAINT (Bruker, 2004)'
_computing_structure_solution     'SHELXS97 (Sheldrick, 2008)'
_computing_structure_refinement     'SHELXL97 (Sheldrick, 2008)'
_computing_molecular_graphics     'ORTEP-3 (Farrugia, 1997)'
_computing_publication_material
                            'SHELXL97 (Sheldrick, 2008) and PLATON (Spek, 2009)'
loop_
    _atom_site_type_symbol
    _atom_site_label
    _atom_site_fract_x
    _atom_site_fract_y
    _atom_site_fract_z
    _atom_site_U_iso_or_equiv
    _atom_site_adp_type
    _atom_site_calc_flag
    _atom_site_refinement_flags
    _atom_site_occupancy
    _atom_site_disorder_assembly
    _atom_site_disorder_group
    O O1 0.87856(11) 0.03534(7) 0.05971(10) 0.0574(3) Uani d . 1 . .
    O O2 1.0929(3) 0.3733(2) 0.3086(2) 0.1143(15) Uani d P 0.534(5) A 1
    O O2' 1.2050(3) 0.3881(2) 0.2198(3) 0.1036(16) Uani d P 0.466(5) A 2
    O O3 0.92438(12) 0.33025(8) -0.37580(9) 0.0647(3) Uani d . 1 . .
    O O4 0.60958(11) 0.58982(7) 0.13202(9) 0.0600(3) Uani d . 1 . .
    N N1 1.03399(11) 0.28962(8) 0.15129(9) 0.0446(3) Uani d . 1 A .
    C C2 1.08936(13) 0.22990(9) 0.08641(11) 0.0433(3) Uani d . 1 . .
    H H2 1.1831 0.2389 0.1177 0.052 Uiso calc R 1 . .
    C C3 1.06451(13) 0.13017(10) 0.10905(12) 0.0455(3) Uani d . 1 . .
    H H3 1.0976 0.0906 0.0631 0.055 Uiso calc R 1 . .
    C C4 0.92172(13) 0.11238(9) 0.07622(11) 0.0408(3) Uani d . 1 . .
    C C5 0.83662(12) 0.19522(9) 0.06811(11) 0.0397(3) Uani d . 1 . .
    H H5 0.8182 0.2227 -0.0064 0.048 Uiso calc R 1 . .
    C C6 0.90568(13) 0.26797(9) 0.15605(10) 0.0402(3) Uani d . 1 . .
    H H6 0.9198 0.2415 0.2305 0.048 Uiso calc R 1 . .
    C C7 1.1102(2) 0.34871(18) 0.22651(19) 0.0930(7) Uani d . 1 . .
    H H7 1.1815 0.3720 0.2133 0.112 Uiso calc PR 0.534(5) A 1
    H H7' 1.0887 0.3619 0.2918 0.112 Uiso d PR 0.466(5) A 2
    C C8 1.04508(12) 0.25691(9) -0.03708(11) 0.0405(3) Uani d . 1 . .
    C C9 1.01446(16) 0.19282(10) -0.12353(13) 0.0536(4) Uani d . 1 . .
    H H9 1.0200 0.1305 -0.1062 0.064 Uiso calc R 1 . .
    C C10 0.97608(17) 0.21971(11) -0.23422(13) 0.0582(4) Uani d . 1 . .
    H H10 0.9554 0.1753 -0.2906 0.070 Uiso calc R 1 . .
    C C11 0.96764(14) 0.31160(10) -0.26313(12) 0.0472(3) Uani d . 1 . .
    C C12 1.00016(15) 0.37652(10) -0.17907(13) 0.0517(4) Uani d . 1 . .
    H H12 0.9968 0.4387 -0.1968 0.062 Uiso calc R 1 . .
    C C13 1.03795(14) 0.34869(10) -0.06774(13) 0.0496(3) Uani d . 1 . .
    H H13 1.0593 0.3932 -0.0115 0.060 Uiso calc R 1 . .
    C C14 1.13194(17) 0.10344(14) 0.23312(14) 0.0675(5) Uani d . 1 . .
    H H14A 1.2219 0.1187 0.2568 0.101 Uiso calc R 1 . .
    H H14B 1.1227 0.0385 0.2417 0.101 Uiso calc R 1 . .
    H H14C 1.0934 0.1364 0.2786 0.101 Uiso calc R 1 . .
    C C15 0.70806(15) 0.16822(11) 0.07688(17) 0.0619(4) Uani d . 1 . .
    H H15A 0.6531 0.2213 0.0637 0.093 Uiso calc R 1 . .
    H H15B 0.7224 0.1444 0.1509 0.093 Uiso calc R 1 . .
    H H15C 0.6675 0.1219 0.0216 0.093 Uiso calc R 1 . .
    C C16 0.82499(13) 0.35393(9) 0.14503(11) 0.0406(3) Uani d . 1 . .
    C C17 0.79081(14) 0.40931(9) 0.05079(11) 0.0435(3) Uani d . 1 . .
    H H17 0.8174 0.3932 -0.0084 0.052 Uiso calc R 1 . .
    C C18 0.71800(14) 0.48820(9) 0.04184(11) 0.0444(3) Uani d . 1 . .
    H H18 0.6960 0.5246 -0.0225 0.053 Uiso calc R 1 . .
    C C19 0.67825(13) 0.51235(9) 0.12957(11) 0.0433(3) Uani d . 1 . .
    C C20 0.70878(16) 0.45640(11) 0.22319(12) 0.0533(4) Uani d . 1 . .
    H H20 0.6803 0.4715 0.2815 0.064 Uiso calc R 1 . .
    C C21 0.78103(16) 0.37843(10) 0.23047(12) 0.0518(4) Uani d . 1 . .
    H H21 0.8009 0.3413 0.2940 0.062 Uiso calc R 1 . .
    C C22 0.9119(2) 0.42401(13) -0.40951(16) 0.0748(5) Uani d . 1 . .
    H H22A 0.8799 0.4276 -0.4903 0.112 Uiso calc R 1 . .
    H H22B 0.9946 0.4535 -0.3797 0.112 Uiso calc R 1 . .
    H H22C 0.8527 0.4543 -0.3813 0.112 Uiso calc R 1 . .
    C C23 0.58744(18) 0.65403(12) 0.04332(15) 0.0655(5) Uani d . 1 . .
    H H23A 0.5442 0.7070 0.0578 0.098 Uiso calc R 1 . .
    H H23B 0.5346 0.6263 -0.0265 0.098 Uiso calc R 1 . .
    H H23C 0.6685 0.6723 0.0386 0.098 Uiso calc R 1 . .
loop_
    _atom_site_aniso_label
    _atom_site_aniso_U_11
    _atom_site_aniso_U_22
    _atom_site_aniso_U_33
    _atom_site_aniso_U_12
    _atom_site_aniso_U_13
    _atom_site_aniso_U_23
    O1 0.0733(7) 0.0333(5) 0.0769(7) -0.0017(5) 0.0407(6) -0.0034(5)
    O2 0.096(2) 0.140(3) 0.085(2) 0.0135(19) 0.0052(15) -0.072(2)
    O2' 0.0510(18) 0.085(2) 0.156(3) -0.0229(15) 0.0140(18) -0.046(2)
    O3 0.0798(8) 0.0614(7) 0.0550(6) 0.0062(6) 0.0265(6) 0.0104(5)
    O4 0.0746(7) 0.0486(6) 0.0589(6) 0.0254(5) 0.0266(5) 0.0045(5)
    N1 0.0411(6) 0.0452(6) 0.0437(6) -0.0008(5) 0.0105(5) -0.0090(5)
    C2 0.0353(6) 0.0446(8) 0.0507(7) 0.0034(5) 0.0162(6) -0.0003(6)
    C3 0.0479(8) 0.0426(8) 0.0514(8) 0.0141(6) 0.0243(6) 0.0085(6)
    C4 0.0526(8) 0.0337(7) 0.0423(7) 0.0041(6) 0.0244(6) 0.0024(5)
    C5 0.0399(6) 0.0335(6) 0.0467(7) 0.0032(5) 0.0166(5) 0.0013(5)
    C6 0.0479(7) 0.0379(7) 0.0366(6) 0.0073(6) 0.0173(5) 0.0014(5)
    C7 0.0728(13) 0.1154(18) 0.0846(14) -0.0275(13) 0.0205(11) -0.0533(13)
    C8 0.0373(6) 0.0380(7) 0.0518(7) 0.0001(5) 0.0227(6) 0.0001(6)
    C9 0.0768(11) 0.0344(7) 0.0575(9) 0.0039(7) 0.0337(8) 0.0006(6)
    C10 0.0841(12) 0.0440(8) 0.0535(9) 0.0016(8) 0.0330(8) -0.0051(7)
    C11 0.0452(7) 0.0494(8) 0.0525(8) 0.0033(6) 0.0242(6) 0.0044(6)
    C12 0.0569(9) 0.0368(7) 0.0652(9) -0.0021(6) 0.0264(7) 0.0065(7)
    C13 0.0550(8) 0.0379(7) 0.0588(8) -0.0072(6) 0.0237(7) -0.0043(6)
    C14 0.0601(10) 0.0778(12) 0.0615(10) 0.0226(9) 0.0179(8) 0.0232(9)
    C15 0.0469(8) 0.0496(9) 0.0950(13) 0.0020(7) 0.0323(8) -0.0004(8)
    C16 0.0500(7) 0.0346(7) 0.0385(6) 0.0058(5) 0.0175(5) -0.0017(5)
    C17 0.0535(8) 0.0428(7) 0.0378(6) 0.0063(6) 0.0208(6) -0.0009(5)
    C18 0.0526(8) 0.0398(7) 0.0402(7) 0.0050(6) 0.0159(6) 0.0042(6)
    C19 0.0473(7) 0.0361(7) 0.0460(7) 0.0059(6) 0.0160(6) -0.0032(5)
    C20 0.0732(10) 0.0496(9) 0.0462(8) 0.0149(7) 0.0324(7) 0.0006(6)
    C21 0.0746(10) 0.0454(8) 0.0412(7) 0.0165(7) 0.0280(7) 0.0066(6)
    C22 0.0856(13) 0.0710(12) 0.0707(11) 0.0147(10) 0.0316(10) 0.0259(9)
    C23 0.0765(11) 0.0466(9) 0.0673(10) 0.0210(8) 0.0183(9) 0.0075(8)
_geom_special_details
;
All e.s.d.'s (except the e.s.d. in the dihedral angle between two l.s. planes)
are estimated using the full covariance matrix. The cell e.s.d.'s are taken
into account individually in the estimation of e.s.d.'s in distances, angles
and torsion angles; correlations between e.s.d.'s in cell parameters are only
used when they are defined by crystal symmetry. An approximate (isotropic)
treatment of cell e.s.d.'s is used for estimating e.s.d.'s involving l.s.
planes.
;
loop_
    _geom_bond_atom_site_label_1
    _geom_bond_atom_site_label_2
    _geom_bond_site_symmetry_2
    _geom_bond_distance
    _geom_bond_publ_flag
    O1 C4 . 1.2067(16) ?
    O2 C7 . 1.182(3) ?
    O2' C7 . 1.227(4) ?
    O3 C11 . 1.3642(18) ?
    O3 C22 . 1.421(2) ?
    O4 C19 . 1.3665(16) ?
    O4 C23 . 1.416(2) ?
    N1 C7 . 1.337(2) ?
    N1 C2 . 1.4743(17) ?
    N1 C6 . 1.4803(17) ?
    C2 C8 . 1.5183(19) ?
    C2 C3 . 1.523(2) ?
    C2 H2 . 0.98 ?
    C3 C4 . 1.509(2) ?
    C3 C14 . 1.533(2) ?
    C3 H3 . 0.98 ?
    C4 C5 . 1.5111(18) ?
    C5 C15 . 1.521(2) ?
    C5 C6 . 1.5302(18) ?
    C5 H5 . 0.98 ?
    C6 C16 . 1.5145(18) ?
    C6 H6 . 0.98 ?
    C7 H7 . 0.93 ?
    C7 H7' . 0.96 ?
    C8 C13 . 1.385(2) ?
    C8 C9 . 1.387(2) ?
    C9 C10 . 1.372(2) ?
    C9 H9 . 0.93 ?
    C10 C11 . 1.380(2) ?
    C10 H10 . 0.93 ?
    C11 C12 . 1.373(2) ?
    C12 C13 . 1.384(2) ?
    C12 H12 . 0.93 ?
    C13 H13 . 0.93 ?
    C14 H14A . 0.96 ?
    C14 H14B . 0.96 ?
    C14 H14C . 0.96 ?
    C15 H15A . 0.96 ?
    C15 H15B . 0.96 ?
    C15 H15C . 0.96 ?
    C16 C17 . 1.3787(18) ?
    C16 C21 . 1.3865(18) ?
    C17 C18 . 1.3840(19) ?
    C17 H17 . 0.93 ?
    C18 C19 . 1.3829(19) ?
    C18 H18 . 0.93 ?
    C19 C20 . 1.379(2) ?
    C20 C21 . 1.372(2) ?
    C20 H20 . 0.93 ?
    C21 H21 . 0.93 ?
    C22 H22A . 0.96 ?
    C22 H22B . 0.96 ?
    C22 H22C . 0.96 ?
    C23 H23A . 0.96 ?
    C23 H23B . 0.96 ?
    C23 H23C . 0.96 ?
loop_
    _geom_angle_atom_site_label_1
    _geom_angle_atom_site_label_2
    _geom_angle_atom_site_label_3
    _geom_angle_site_symmetry_1
    _geom_angle_site_symmetry_3
    _geom_angle
    _geom_angle_publ_flag
    C11 O3 C22 . . 117.82(13) ?
    C19 O4 C23 . . 117.70(12) ?
    C7 N1 C2 . . 119.66(14) ?
    C7 N1 C6 . . 118.59(14) ?
    C2 N1 C6 . . 119.80(10) ?
    N1 C2 C8 . . 112.33(11) ?
    N1 C2 C3 . . 108.39(11) ?
    C8 C2 C3 . . 115.34(12) ?
    N1 C2 H2 . . 106.8 ?
    C8 C2 H2 . . 106.8 ?
    C3 C2 H2 . . 106.8 ?
    C4 C3 C2 . . 110.75(11) ?
    C4 C3 C14 . . 108.56(12) ?
    C2 C3 C14 . . 112.39(13) ?
    C4 C3 H3 . . 108.3 ?
    C2 C3 H3 . . 108.3 ?
    C14 C3 H3 . . 108.3 ?
    O1 C4 C3 . . 121.28(12) ?
    O1 C4 C5 . . 121.92(13) ?
    C3 C4 C5 . . 116.79(11) ?
    C4 C5 C15 . . 111.63(11) ?
    C4 C5 C6 . . 111.35(11) ?
    C15 C5 C6 . . 111.25(12) ?
    C4 C5 H5 . . 107.5 ?
    C15 C5 H5 . . 107.5 ?
    C6 C5 H5 . . 107.5 ?
    N1 C6 C16 . . 111.47(11) ?
    N1 C6 C5 . . 110.78(10) ?
    C16 C6 C5 . . 112.22(10) ?
    N1 C6 H6 . . 107.4 ?
    C16 C6 H6 . . 107.4 ?
    C5 C6 H6 . . 107.4 ?
    O2 C7 O2' . . 109.5(3) ?
    O2 C7 N1 . . 124.4(3) ?
    O2' C7 N1 . . 126.1(3) ?
    O2 C7 H7 . . 117.8 ?
    N1 C7 H7 . . 117.8 ?
    O2' C7 H7' . . 116.8 ?
    N1 C7 H7' . . 117.2 ?
    C13 C8 C9 . . 116.86(13) ?
    C13 C8 C2 . . 120.31(12) ?
    C9 C8 C2 . . 122.79(12) ?
    C10 C9 C8 . . 121.23(14) ?
    C10 C9 H9 . . 119.4 ?
    C8 C9 H9 . . 119.4 ?
    C9 C10 C11 . . 121.01(14) ?
    C9 C10 H10 . . 119.5 ?
    C11 C10 H10 . . 119.5 ?
    O3 C11 C12 . . 125.11(13) ?
    O3 C11 C10 . . 115.89(13) ?
    C12 C11 C10 . . 118.99(14) ?
    C11 C12 C13 . . 119.53(14) ?
    C11 C12 H12 . . 120.2 ?
    C13 C12 H12 . . 120.2 ?
    C12 C13 C8 . . 122.36(14) ?
    C12 C13 H13 . . 118.8 ?
    C8 C13 H13 . . 118.8 ?
    C3 C14 H14A . . 109.5 ?
    C3 C14 H14B . . 109.5 ?
    H14A C14 H14B . . 109.5 ?
    C3 C14 H14C . . 109.5 ?
    H14A C14 H14C . . 109.5 ?
    H14B C14 H14C . . 109.5 ?
    C5 C15 H15A . . 109.5 ?
    C5 C15 H15B . . 109.5 ?
    H15A C15 H15B . . 109.5 ?
    C5 C15 H15C . . 109.5 ?
    H15A C15 H15C . . 109.5 ?
    H15B C15 H15C . . 109.5 ?
    C17 C16 C21 . . 117.74(12) ?
    C17 C16 C6 . . 122.14(11) ?
    C21 C16 C6 . . 120.11(12) ?
    C16 C17 C18 . . 121.77(12) ?
    C16 C17 H17 . . 119.1 ?
    C18 C17 H17 . . 119.1 ?
    C19 C18 C17 . . 119.31(12) ?
    C19 C18 H18 . . 120.3 ?
    C17 C18 H18 . . 120.3 ?
    O4 C19 C20 . . 115.68(12) ?
    O4 C19 C18 . . 124.68(12) ?
    C20 C19 C18 . . 119.63(12) ?
    C21 C20 C19 . . 120.17(12) ?
    C21 C20 H20 . . 119.9 ?
    C19 C20 H20 . . 119.9 ?
    C20 C21 C16 . . 121.34(13) ?
    C20 C21 H21 . . 119.3 ?
    C16 C21 H21 . . 119.3 ?
    O3 C22 H22A . . 109.5 ?
    O3 C22 H22B . . 109.5 ?
    H22A C22 H22B . . 109.5 ?
    O3 C22 H22C . . 109.5 ?
    H22A C22 H22C . . 109.5 ?
    H22B C22 H22C . . 109.5 ?
    O4 C23 H23A . . 109.5 ?
    O4 C23 H23B . . 109.5 ?
    H23A C23 H23B . . 109.5 ?
    O4 C23 H23C . . 109.5 ?
    H23A C23 H23C . . 109.5 ?
    H23B C23 H23C . . 109.5 ?
loop_
    _geom_torsion_atom_site_label_1
    _geom_torsion_atom_site_label_2
    _geom_torsion_atom_site_label_3
    _geom_torsion_atom_site_label_4
    _geom_torsion_site_symmetry_1
    _geom_torsion_site_symmetry_2
    _geom_torsion_site_symmetry_3
    _geom_torsion_site_symmetry_4
    _geom_torsion
    _geom_torsion_publ_flag
    C7 N1 C2 C8 . . . . -109.80(19) ?
    C6 N1 C2 C8 . . . . 86.30(14) ?
    C7 N1 C2 C3 . . . . 121.58(18) ?
    C6 N1 C2 C3 . . . . -42.33(16) ?
    N1 C2 C3 C4 . . . . 58.59(14) ?
    C8 C2 C3 C4 . . . . -68.32(14) ?
    N1 C2 C3 C14 . . . . -63.02(15) ?
    C8 C2 C3 C14 . . . . 170.07(11) ?
    C2 C3 C4 O1 . . . . 160.79(13) ?
    C14 C3 C4 O1 . . . . -75.37(17) ?
    C2 C3 C4 C5 . . . . -20.74(16) ?
    C14 C3 C4 C5 . . . . 103.09(14) ?
    O1 C4 C5 C15 . . . . 19.05(19) ?
    C3 C4 C5 C15 . . . . -159.40(12) ?
    O1 C4 C5 C6 . . . . 144.05(13) ?
    C3 C4 C5 C6 . . . . -34.40(15) ?
    C7 N1 C6 C16 . . . . 57.6(2) ?
    C2 N1 C6 C16 . . . . -138.34(12) ?
    C7 N1 C6 C5 . . . . -176.69(17) ?
    C2 N1 C6 C5 . . . . -12.62(16) ?
    C4 C5 C6 N1 . . . . 51.38(14) ?
    C15 C5 C6 N1 . . . . 176.60(11) ?
    C4 C5 C6 C16 . . . . 176.69(10) ?
    C15 C5 C6 C16 . . . . -58.09(15) ?
    C2 N1 C7 O2 . . . . -150.5(3) ?
    C6 N1 C7 O2 . . . . 13.6(4) ?
    C2 N1 C7 O2' . . . . 32.2(4) ?
    C6 N1 C7 O2' . . . . -163.7(3) ?
    N1 C2 C8 C13 . . . . 41.78(17) ?
    C3 C2 C8 C13 . . . . 166.66(12) ?
    N1 C2 C8 C9 . . . . -140.48(13) ?
    C3 C2 C8 C9 . . . . -15.60(18) ?
    C13 C8 C9 C10 . . . . -1.5(2) ?
    C2 C8 C9 C10 . . . . -179.28(14) ?
    C8 C9 C10 C11 . . . . 0.5(3) ?
    C22 O3 C11 C12 . . . . 0.1(2) ?
    C22 O3 C11 C10 . . . . 178.86(15) ?
    C9 C10 C11 O3 . . . . -177.91(14) ?
    C9 C10 C11 C12 . . . . 0.9(2) ?
    O3 C11 C12 C13 . . . . 177.39(14) ?
    C10 C11 C12 C13 . . . . -1.3(2) ?
    C11 C12 C13 C8 . . . . 0.3(2) ?
    C9 C8 C13 C12 . . . . 1.1(2) ?
    C2 C8 C13 C12 . . . . 178.93(13) ?
    N1 C6 C16 C17 . . . . 60.77(17) ?
    C5 C6 C16 C17 . . . . -64.16(17) ?
    N1 C6 C16 C21 . . . . -120.35(14) ?
    C5 C6 C16 C21 . . . . 114.73(15) ?
    C21 C16 C17 C18 . . . . 1.7(2) ?
    C6 C16 C17 C18 . . . . -179.42(13) ?
    C16 C17 C18 C19 . . . . 0.0(2) ?
    C23 O4 C19 C20 . . . . 173.65(15) ?
    C23 O4 C19 C18 . . . . -5.9(2) ?
    C17 C18 C19 O4 . . . . 177.91(13) ?
    C17 C18 C19 C20 . . . . -1.7(2) ?
    O4 C19 C20 C21 . . . . -177.95(15) ?
    C18 C19 C20 C21 . . . . 1.7(2) ?
    C19 C20 C21 C16 . . . . 0.0(3) ?
    C17 C16 C21 C20 . . . . -1.7(2) ?
    C6 C16 C21 C20 . . . . 179.39(14) ?
loop_
    _geom_hbond_atom_site_label_D
    _geom_hbond_atom_site_label_H
    _geom_hbond_atom_site_label_A
    _geom_hbond_site_symmetry_A
    _geom_hbond_distance_DH
    _geom_hbond_distance_HA
    _geom_hbond_distance_DA
    _geom_hbond_angle_DHA
    C3 H3 O1 3_755 0.98 2.48 3.429(2) 163
    C15 H15C O2 4_565 0.96 2.53 3.240(4) 131
    C20 H20 O1 2_655 0.93 2.51 3.432(2) 171
data_global
_journal_date_recd_electronic     2009-09-12
_journal_date_accepted     2009-10-12
_journal_name_full     'Acta Crystallographica, Section E'
_journal_year     2009
_journal_volume     65
_journal_issue     11
_journal_page_first     o2818
_journal_page_last     o2818
_journal_paper_category     QO
_journal_coeditor_code     CI2909
_publ_contact_author_name     'Ponnuswamy M.N.'
_publ_contact_author_address
;
Centre of Advanced Study in Crystallography and Biophysics,
University of Madras,
Guindy Campus,
Chennai-600 025, India
;
_publ_contact_author_email     'mnpsy2004@yahoo.com'
_publ_contact_author_fax     '+91 44 2230 0122'
_publ_contact_author_phone     '91 44 2235 1367'
_publ_section_title
;\
1-Formyl-<i>r</i>-2,<i>c</i>-6-bis(4-methoxyphenyl)-<i>t</i>-3,<i>t</i>-5-\
dimethylpiperidin-4-one
;
loop_
    _publ_author_name
    _publ_author_footnote
    _publ_author_address
    'Kavitha, T.' .
;
Centre of Advanced Study in Crystallography and Biophysics,
University of Madras, Guindy Campus, Chennai 600 025, India
;
    'Sakthivel, P.' .
;
Department of Chemistry,
Government Arts College (Autonomous),
Coimbatore 641 018, Tamil Nadu, India
;
    'Ponnuswamy, S.' .
;
Department of Chemistry,
Government Arts College (Autonomous),
Coimbatore 641 018, Tamil Nadu, India
;
    'Ilango, S. S.' .
;
Department of Chemistry,
Government Arts College (Autonomous),
Coimbatore 641 018, Tamil Nadu, India
;
    'Ponnuswamy, M.N.' .
;
Centre of Advanced Study in Crystallography and Biophysics,
University of Madras, Guindy Campus, Chennai 600 025, India
;
