# Supplementary material for: 1-Formyl-r-2,c-6-bis­(4-methoxy­phen­yl)-t-3,t-5-dimethyl­piperidin-4-one
Source: Acta Crystallogr Sect E Struct Rep Online. 2009 Oct 23;65(Pt 11):o2818. doi: 10.1107/S1600536809041609 (PMC2971115; doi:10.1107/S1600536809041609)
Supplement: Supplementary file 2 [file e-65-o2818-Isup2.hkl]

#
# h,k,l, Fc-squared, Fo-squared, sigma(Fo-squared) and status flag
#
data_I
_shelx_title ' I         P21/n        R = 0.05'
_shelx_refln_list_code          4
_shelx_F_calc_maximum      190.68
_exptl_crystal_F_000       784.00
_reflns_d_resolution_high  0.7127
 
loop_
 _symmetry_equiv_pos_as_xyz
 'x, y, z'
 '-x+1/2, y+1/2, -z+1/2'
 '-x, -y, -z'
 'x-1/2, -y-1/2, z-1/2'
 
_cell_length_a    11.0954
_cell_length_b    14.5407
_cell_length_c    12.7050
_cell_angle_alpha  90.000
_cell_angle_beta  110.977
_cell_angle_gamma  90.000
 
_shelx_F_squared_multiplier     1.000
 
loop_
 _refln_index_h
 _refln_index_k
 _refln_index_l
 _refln_F_squared_calc
 _refln_F_squared_meas
 _refln_F_squared_sigma
 _refln_observed_status
   2   0   0     7752.64     7459.64    117.29 o
   4   0   0      328.09      310.54      6.63 o
   6   0   0      349.86      348.22      7.92 o
   8   0   0      302.02      301.73      6.54 o
  10   0   0      204.67      217.15      5.65 o
  12   0   0        9.85        9.04      2.16 o
  14   0   0        2.25        2.83      2.36 o
   1   1   0      237.13      195.13      6.86 o
   2   1   0      992.17      946.01      8.80 o
   3   1   0     2255.67     2310.53     22.05 o
   4   1   0      135.04      170.47      2.42 o
   5   1   0      925.85      975.67     11.49 o
   6   1   0      276.28      338.00      5.02 o
   7   1   0       40.79       32.86      1.41 o
   8   1   0       38.18       37.87      1.33 o
   9   1   0        0.10       -0.84      0.84 o
  10   1   0      107.16      101.07      2.59 o
  11   1   0        0.09        1.87      1.11 o
  12   1   0        1.36        0.81      1.37 o
  13   1   0        2.96        3.33      1.55 o
  14   1   0       16.78       20.38      2.46 o
   0   2   0     5884.08     5555.55    158.46 o
   1   2   0       32.23       29.25      0.78 o
   2   2   0    15950.87    15472.88    139.85 o
   3   2   0     1673.15     1555.44     15.78 o
   4   2   0      673.83      634.03      6.52 o
   5   2   0       50.65       54.16      1.19 o
   6   2   0        1.18        1.74      0.49 o
   7   2   0       43.00       42.41      1.34 o
   8   2   0       65.24       61.89      1.72 o
   9   2   0        5.45        5.44      1.02 o
  10   2   0       43.73       39.46      2.71 o
  11   2   0       13.99       18.04      1.59 o
  12   2   0        4.04        5.16      1.51 o
  13   2   0        2.74        5.44      1.59 o
  14   2   0       14.75       14.10      1.96 o
   1   3   0     4272.65     4519.13     42.70 o
   2   3   0     1206.07     1279.46     11.82 o
   3   3   0     2240.06     2283.33     21.85 o
   4   3   0      285.44      314.85      4.24 o
   5   3   0     1334.93     1408.97     15.39 o
   6   3   0        2.94        5.90      0.95 o
   7   3   0      322.98      340.75      5.33 o
   8   3   0       37.24       42.07      1.74 o
   9   3   0       88.54       84.77      2.29 o
  10   3   0        0.01       -0.93      0.98 o
  11   3   0       20.24       23.96      1.72 o
  12   3   0        2.52        2.27      1.43 o
  13   3   0       42.26       50.02      2.52 o
  14   3   0        0.13        1.11      1.48 o
   0   4   0     6937.06     6718.76     85.74 o
   1   4   0     1521.03     1635.05     15.02 o
   2   4   0       33.91       30.84      0.94 o
   3   4   0     1247.73     1265.98     13.03 o
   4   4   0       66.68       65.64      1.56 o
   5   4   0       15.11        8.42      0.80 o
   6   4   0      156.28      151.12      2.78 o
   7   4   0      208.84      207.17      3.56 o
   8   4   0        1.64        1.68      0.99 o
   9   4   0       14.81       13.62      1.42 o
  10   4   0       17.92       26.66      1.56 o
  11   4   0       11.61       14.09      1.92 o
  12   4   0        0.49       -0.11      1.33 o
  13   4   0       17.09       20.86      2.66 o
  14   4   0       22.71       23.44      2.72 o
   1   5   0        0.26        1.20      0.33 o
   2   5   0      349.28      313.95      3.68 o
   3   5   0     1431.91     1548.00     17.74 o
   4   5   0       63.54       73.18      1.49 o
   5   5   0     2378.59     2463.08     27.89 o
   6   5   0      314.76      324.13      5.08 o
   7   5   0        1.15        3.15      0.84 o
   8   5   0       16.85       18.91      1.36 o
   9   5   0       56.63       51.75      2.11 o
  10   5   0       28.99       25.77      1.58 o
  11   5   0       55.17       48.56      2.18 o
  12   5   0        2.15        2.40      1.63 o
  13   5   0       19.13       21.95      2.15 o
  14   5   0        2.56        4.67      2.94 o
   0   6   0      302.48      326.90      5.41 o
   1   6   0      108.36      125.74      1.69 o
   2   6   0      244.11      308.13      3.45 o
   3   6   0      176.78      192.53      2.79 o
   4   6   0      375.87      425.01      6.57 o
   5   6   0      326.62      330.34      4.96 o
   6   6   0      249.63      239.88      4.13 o
   7   6   0      258.19      242.61      4.78 o
   8   6   0       41.76       36.57      1.71 o
   9   6   0      144.59      144.57      3.49 o
  10   6   0       15.05       13.92      1.48 o
  11   6   0       12.52       10.57      1.66 o
  12   6   0        1.92        1.76      2.41 o
  13   6   0        1.97        2.28      1.65 o
   1   7   0      171.24      180.74      2.51 o
   2   7   0      645.18      646.37      6.67 o
   3   7   0       33.23       35.96      1.42 o
   4   7   0      363.51      377.17      6.06 o
   5   7   0       25.44       25.89      1.20 o
   6   7   0       92.32       89.32      2.43 o
   7   7   0      148.99      142.74      4.08 o
   8   7   0      251.37      253.49      4.47 o
   9   7   0       32.13       29.52      1.73 o
  10   7   0       35.09       32.41      2.06 o
  11   7   0       14.72       14.22      1.76 o
  12   7   0        0.00        2.16      1.58 o
  13   7   0        0.63       -3.88      3.88 o
   0   8   0      911.37      941.82     15.98 o
   1   8   0       93.17       83.39      1.84 o
   2   8   0       60.02       48.10      1.27 o
   3   8   0       60.68       61.42      1.38 o
   4   8   0        1.49       -0.59      0.80 o
   5   8   0       70.98       60.67      2.49 o
   6   8   0       95.21       98.71      2.38 o
   7   8   0      203.36      208.41      4.96 o
   8   8   0       23.82       25.66      1.87 o
   9   8   0       18.79       22.72      2.78 o
  10   8   0        0.69        0.68      1.54 o
  11   8   0       16.91       16.18      2.96 o
  12   8   0        3.05        1.22      1.63 o
  13   8   0        0.09        2.63      3.14 o
   1   9   0      409.47      434.57      5.86 o
   2   9   0      245.69      263.80      3.76 o
   3   9   0       26.27       16.09      0.81 o
   4   9   0      145.30      144.00      2.94 o
   5   9   0       47.58       47.36      1.74 o
   6   9   0      149.82      143.31      3.31 o
   7   9   0       17.02       22.18      1.84 o
   8   9   0       10.24        5.99      1.60 o
   9   9   0       35.45       38.39      2.66 o
  10   9   0        1.93        1.03      1.39 o
  11   9   0        0.00        0.92      1.31 o
  12   9   0        5.30        2.32      3.07 o
  13   9   0        1.43        1.32      3.69 o
   0  10   0       47.85       50.91      2.27 o
   1  10   0       23.83       24.17      1.20 o
   2  10   0       21.89       29.26      1.28 o
   3  10   0      255.56      269.96      4.33 o
   4  10   0       58.15       62.87      1.66 o
   5  10   0       17.02       20.49      1.52 o
   6  10   0      154.49      171.49      3.48 o
   7  10   0      104.18      101.53      3.34 o
   8  10   0       24.60       24.92      2.12 o
   9  10   0       40.70       48.08      2.75 o
  10  10   0        0.06       -0.83      1.15 o
  11  10   0        4.51        6.16      1.77 o
  12  10   0        0.26        1.98      3.05 o
   1  11   0        7.98        7.74      1.49 o
   2  11   0       10.87        7.33      1.07 o
   3  11   0        4.17        1.89      1.04 o
   4  11   0       42.84       43.19      2.07 o
   5  11   0       11.62       12.86      1.60 o
   6  11   0        1.67        2.22      1.20 o
   7  11   0      130.52      117.53      4.17 o
   8  11   0       22.47       30.02      2.21 o
   9  11   0        0.00       -0.62      1.54 o
  10  11   0        0.11        0.30      1.40 o
  11  11   0        1.58       -0.05      3.37 o
  12  11   0        0.08        2.02      3.96 o
   0  12   0       25.09       32.65      2.44 o
   1  12   0      109.20      110.20      2.95 o
   2  12   0       80.13       87.03      2.60 o
   3  12   0       24.92       19.84      1.53 o
   4  12   0      100.63       95.51      3.19 o
   5  12   0      276.78      255.84      5.63 o
   6  12   0       82.47       92.43      3.36 o
   7  12   0       35.75       33.37      2.45 o
   8  12   0       15.16       13.51      3.16 o
   9  12   0      122.81      134.33      4.42 o
  10  12   0       15.14       19.67      3.03 o
  11  12   0       30.70       40.13      5.56 o
   1  13   0      150.01      148.68      3.58 o
   2  13   0      104.57       91.93      2.78 o
   3  13   0       65.50       51.31      3.51 o
   4  13   0       71.80       77.14      3.62 o
   5  13   0        5.73        4.21      1.49 o
   6  13   0        3.58        7.95      1.90 o
   7  13   0        1.67       -1.61      1.66 o
   8  13   0        3.26        5.13      1.89 o
   9  13   0       27.05       30.74      2.15 o
  10  13   0        1.41       -3.16      3.16 o
  11  13   0        3.72        3.41      4.06 o
   0  14   0       18.58       24.70      2.52 o
   1  14   0        0.06        0.73      1.18 o
   2  14   0       17.21       20.58      1.65 o
   3  14   0        2.94        1.29      1.40 o
   4  14   0       18.23       16.02      2.33 o
   5  14   0       25.35       18.95      2.19 o
   6  14   0        2.09        3.04      1.97 o
   7  14   0       35.44       34.75      2.60 o
   8  14   0       15.00       12.47      1.93 o
   9  14   0       18.33       23.88      4.64 o
  10  14   0        1.33        1.22      3.70 o
   1  15   0        2.12        3.05      1.31 o
   2  15   0       18.86       26.18      2.11 o
   3  15   0        0.02       -1.44      1.44 o
   4  15   0       26.83       27.41      2.79 o
   5  15   0       40.00       55.06      3.10 o
   6  15   0        0.05        1.04      1.78 o
   7  15   0       33.51       34.30      2.70 o
   8  15   0        0.23       -1.05      2.73 o
   9  15   0       26.56       27.56      4.90 o
   0  16   0       14.95       13.00      2.77 o
   1  16   0        0.11       -0.70      1.61 o
   2  16   0        6.77        8.61      2.26 o
   3  16   0       15.02       24.90      2.79 o
   4  16   0       82.40       77.37      4.10 o
   5  16   0        2.47        1.66      3.16 o
   6  16   0       22.30       17.79      3.84 o
   7  16   0        0.03       -2.34      5.20 o
   8  16   0        1.78        4.02      3.62 o
   9  16   0        0.12        3.94      6.45 o
   1  17   0       11.41        6.52      2.46 o
   2  17   0        0.29        1.27      2.26 o
   3  17   0        0.10        5.05      3.22 o
   4  17   0       61.99       77.35      4.67 o
   5  17   0       15.18       17.62      2.61 o
   6  17   0        0.98       -0.86      3.78 o
   7  17   0        0.96       -4.30      4.30 o
   8  17   0        6.27        5.02      6.81 o
   0  18   0        8.36       11.83      6.10 o
   1  18   0       10.47        4.06      3.87 o
   2  18   0        1.03        0.49      3.42 o
   3  18   0       92.40      109.92      8.11 o
   4  18   0        0.56       -3.36      3.36 o
   5  18   0       22.06       31.40      5.67 o
   6  18   0       12.76        9.56      5.05 o
   1  19   0        0.22       -3.42      3.42 o
   2  19   0        7.44       10.22      4.56 o
   3  19   0        0.20       -1.93      4.30 o
   4  19   0       33.93       49.00      6.58 o
   5  19   0        0.75        2.71      4.54 o
   0  20   0        1.29        2.51      5.38 o
   1  20   0        6.60        5.34      8.43 o
   2  20   0        2.83       -3.92      3.92 o
 -13   0   1        2.28        1.52      1.90 o
 -11   0   1        0.46        2.57      1.68 o
  -9   0   1        0.75       -1.16      1.16 o
  -7   0   1      141.06      132.98      3.50 o
  -5   0   1     1500.47     1483.35     21.34 o
  -3   0   1    17187.00    16571.96    230.73 o
  -1   0   1     1431.74      941.77     21.79 o
   1   0   1    18997.22    17821.20    281.87 o
   3   0   1     1628.19     1565.92     25.37 o
   5   0   1      214.11      273.15      6.41 o
   7   0   1      102.95       93.77      3.64 o
   9   0   1      369.48      343.27      7.56 o
  11   0   1        6.12        7.09      1.80 o
  13   0   1        0.06       -4.19      6.27 o
 -14   1   1        0.56        0.28      2.40 o
 -13   1   1        0.10        1.43      1.27 o
 -12   1   1        1.41        1.74      1.24 o
 -11   1   1        5.48        8.84      1.43 o
 -10   1   1        7.78        4.66      1.07 o
  -9   1   1       22.44       12.41      0.99 o
  -8   1   1      129.93      124.78      2.58 o
  -7   1   1      269.11      289.28      3.93 o
  -6   1   1      209.86      220.17      2.81 o
  -5   1   1     8768.53     9170.78     85.71 o
  -4   1   1     2811.32     2840.95     25.77 o
  -3   1   1    36360.55    34339.01    295.97 o
  -2   1   1      114.69      116.39      1.11 o
  -1   1   1     1108.13     1014.22     16.28 o
   0   1   1      119.81       74.71      2.87 o
   1   1   1       51.38       54.03      1.36 o
   2   1   1     9141.41     8999.82     85.36 o
   3   1   1        0.42        0.88      0.36 o
   4   1   1      476.01      480.31      7.05 o
   5   1   1       51.42       72.69      1.99 o
   6   1   1      184.22      179.41      3.56 o
   7   1   1       61.26       62.21      2.14 o
   8   1   1       11.58       13.03      1.23 o
   9   1   1       48.17       46.56      1.86 o
  10   1   1       15.06       16.45      1.43 o
  11   1   1       18.47       15.30      1.51 o
  12   1   1       35.00       36.12      2.62 o
  13   1   1        0.87       -1.72      1.72 o
  14   1   1        4.03        4.97      2.37 o
 -14   2   1        8.50       14.14      3.06 o
 -13   2   1        0.52        0.36      1.50 o
 -12   2   1        1.54        2.80      1.29 o
 -11   2   1       44.38       45.58      2.32 o
 -10   2   1       19.40       17.95      1.32 o
  -9   2   1       19.06       22.58      1.11 o
  -8   2   1      259.65      260.52      3.74 o
  -7   2   1       17.20       14.03      0.84 o
  -6   2   1      211.69      221.28      2.81 o
  -5   2   1     1262.97     1307.18     12.87 o
  -4   2   1       20.85       19.47      0.73 o
  -3   2   1      327.00      326.17      2.97 o
  -2   2   1     3322.20     3417.42     26.69 o
  -1   2   1    10571.88    10410.90     99.28 o
   0   2   1     1260.36     1165.21     11.74 o
   1   2   1      868.78      824.74      8.44 o
   2   2   1     5662.99     5821.10     57.41 o
   3   2   1       10.30        4.54      0.55 o
   4   2   1     2512.91     2491.13     32.50 o
   5   2   1        0.45        0.09      0.69 o
   6   2   1       18.98       24.52      1.21 o
   7   2   1      186.45      195.88      3.66 o
   8   2   1       35.28       39.58      1.71 o
   9   2   1       70.76       63.23      2.28 o
  10   2   1       15.86       17.22      1.45 o
  11   2   1        6.11        5.31      1.40 o
  12   2   1        6.82        9.14      2.02 o
  13   2   1        0.91       -1.77      1.77 o
  14   2   1        0.11       -2.00      2.00 o
 -14   3   1        7.74       12.69      3.10 o
 -13   3   1       14.85       15.49      2.11 o
 -12   3   1        2.98        3.06      1.33 o
 -11   3   1        3.17        2.95      1.19 o
 -10   3   1        0.18        0.28      0.89 o
  -9   3   1        7.67        5.68      0.99 o
  -8   3   1      359.32      332.24      4.47 o
  -7   3   1       47.17       55.30      1.43 o
  -6   3   1       53.72       44.63      1.74 o
  -5   3   1      109.46      151.12      2.68 o
  -4   3   1     1485.59     1596.87     14.75 o
  -3   3   1     1820.24     1772.30     17.04 o
  -2   3   1     1066.51     1115.45      9.94 o
  -1   3   1     2151.64     2222.57     19.50 o
   0   3   1      865.97      811.40      7.98 o
   1   3   1      383.56      381.11      3.77 o
   2   3   1     1778.35     1814.24     17.37 o
   3   3   1      216.03      202.66      2.94 o
   4   3   1     3146.14     3020.63     36.20 o
   5   3   1      373.13      371.78      5.45 o
   6   3   1      118.61      106.43      2.42 o
   7   3   1       71.31       73.48      2.15 o
   8   3   1       36.21       37.60      1.75 o
   9   3   1        0.61        0.98      1.18 o
  10   3   1       32.32       34.12      2.19 o
  11   3   1       50.11       52.62      2.58 o
  12   3   1       21.65       26.82      2.46 o
  13   3   1        0.22        2.51      1.91 o
  14   3   1       13.67       19.43      3.39 o
 -14   4   1        2.63        5.96      2.83 o
 -13   4   1        0.79       -1.33      3.00 o
 -12   4   1        3.29        1.96      1.28 o
 -11   4   1        2.45        1.57      1.09 o
 -10   4   1        1.36        1.75      0.95 o
  -9   4   1       66.10       58.05      1.84 o
  -8   4   1        0.01        0.09      0.79 o
  -7   4   1      211.78      204.29      3.45 o
  -6   4   1       46.41       57.32      1.49 o
  -5   4   1     1002.05     1069.15     11.18 o
  -4   4   1      277.23      272.81      3.52 o
  -3   4   1      460.68      430.72      4.77 o
  -2   4   1     2877.68     2758.40     25.19 o
  -1   4   1        0.41       -0.20      0.20 o
   0   4   1      750.43      815.34      7.73 o
   1   4   1     2013.92     2143.92     18.76 o
   2   4   1      614.08      582.82      5.97 o
   3   4   1      672.85      691.14      8.34 o
   4   4   1      332.10      310.66      4.96 o
   5   4   1     1916.73     1850.12     22.79 o
   6   4   1      136.74      117.81      2.62 o
   7   4   1       18.20       20.08      1.34 o
   8   4   1      625.39      604.45      8.79 o
   9   4   1        2.25        2.64      1.18 o
  10   4   1        2.56        3.58      1.50 o
  11   4   1        0.34        0.39      1.39 o
  12   4   1        0.06       -0.91      1.67 o
  13   4   1       13.05       15.62      2.38 o
 -14   5   1        1.99        0.78      2.68 o
 -13   5   1        6.81        7.59      2.06 o
 -12   5   1        4.88        9.21      1.96 o
 -11   5   1       15.31       15.97      1.47 o
 -10   5   1        1.28        1.99      1.08 o
  -9   5   1       38.35       37.99      1.61 o
  -8   5   1       73.88       64.18      1.78 o
  -7   5   1        7.04        7.18      1.02 o
  -6   5   1       15.45       22.15      1.05 o
  -5   5   1       52.60       73.94      1.82 o
  -4   5   1       45.72       35.88      1.12 o
  -3   5   1     2374.27     2507.20     25.21 o
  -2   5   1      534.33      609.36      6.26 o
  -1   5   1       61.12       63.99      1.04 o
   0   5   1      452.33      481.22      5.02 o
   1   5   1       45.97       51.58      0.92 o
   2   5   1        7.23       16.87      0.85 o
   3   5   1       44.91       47.07      1.52 o
   4   5   1      276.33      281.46      4.67 o
   5   5   1      172.19      162.77      3.25 o
   6   5   1      618.50      656.50      8.48 o
   7   5   1      162.07      156.15      4.67 o
   8   5   1      415.02      402.79      6.49 o
   9   5   1        0.32       -0.13      1.12 o
  10   5   1       81.52       75.71      2.99 o
  11   5   1        1.90        0.47      1.48 o
  12   5   1        0.00       -1.47      1.76 o
  13   5   1        0.36       -0.31      1.77 o
 -14   6   1       11.79       13.69      3.99 o
 -13   6   1        0.50        0.28      2.52 o
 -12   6   1        3.69        0.69      1.67 o
 -11   6   1        1.32        2.60      1.08 o
 -10   6   1       16.17       15.32      1.47 o
  -9   6   1       17.27       21.62      1.29 o
  -8   6   1        0.55        0.17      0.91 o
  -7   6   1      201.43      182.44      3.80 o
  -6   6   1       33.30       28.32      1.19 o
  -5   6   1        1.85       -0.03      0.59 o
  -4   6   1      955.25     1047.20     11.60 o
  -3   6   1     1792.19     1890.92     19.16 o
  -2   6   1       62.44       66.49      1.27 o
  -1   6   1     1186.53     1269.06     13.76 o
   0   6   1      186.30      175.59      2.13 o
   1   6   1      112.61      131.16      1.94 o
   2   6   1     4760.80     5008.57     55.35 o
   3   6   1      198.59      222.87      4.35 o
   4   6   1      102.67      102.19      2.73 o
   5   6   1      357.75      335.41      5.15 o
   6   6   1       28.00       25.36      1.40 o
   7   6   1     1067.91     1021.68     13.67 o
   8   6   1      103.65      101.30      2.91 o
   9   6   1        8.31        2.89      1.49 o
  10   6   1        2.31        2.12      1.68 o
  11   6   1        0.28       -0.14      1.42 o
  12   6   1       10.39        9.99      2.07 o
  13   6   1        0.13       -0.60      1.91 o
 -13   7   1        4.43        4.17      3.06 o
 -12   7   1       31.17       37.61      3.19 o
 -11   7   1       18.03       18.85      3.57 o
 -10   7   1        2.26        1.58      1.13 o
  -9   7   1        2.12        1.28      1.03 o
  -8   7   1       75.35       71.72      2.52 o
  -7   7   1      322.20      280.65      5.19 o
  -6   7   1        1.68        1.16      0.72 o
  -5   7   1       71.52       65.50      2.20 o
  -4   7   1        0.68       -0.52      0.52 o
  -3   7   1      205.29      223.43      3.14 o
  -2   7   1       69.98       92.99      1.73 o
  -1   7   1      617.42      657.33      7.54 o
   0   7   1      620.92      728.14      7.50 o
   1   7   1     2770.94     3028.46     32.09 o
   2   7   1       17.55       22.76      1.08 o
   3   7   1       95.73       84.51      3.02 o
   4   7   1       31.74       25.05      1.42 o
   5   7   1      107.26      108.76      2.34 o
   6   7   1      387.02      375.56      5.92 o
   7   7   1      302.23      282.08      5.07 o
   8   7   1       91.39       81.61      4.04 o
   9   7   1       93.11       92.51      3.29 o
  10   7   1        6.02        4.13      2.71 o
  11   7   1        0.92        1.23      1.52 o
  12   7   1       13.89       12.76      2.89 o
  13   7   1        4.07        4.91      2.09 o
 -13   8   1        5.91        3.61      3.38 o
 -12   8   1        1.69        3.55      3.12 o
 -11   8   1        0.02       -1.84      1.84 o
 -10   8   1       47.06       41.63      2.01 o
  -9   8   1       13.96       15.33      1.16 o
  -8   8   1      161.44      155.39      3.30 o
  -7   8   1      356.66      359.89      5.16 o
  -6   8   1       35.11       35.90      1.61 o
  -5   8   1      679.02      666.69      8.39 o
  -4   8   1      664.45      708.73      8.80 o
  -3   8   1       74.68      111.45      2.20 o
  -2   8   1     1117.77     1297.69     15.21 o
  -1   8   1      475.52      500.13      6.08 o
   0   8   1       60.36       77.20      1.48 o
   1   8   1      825.41      920.79     10.40 o
   2   8   1       37.26       50.51      1.65 o
   3   8   1      304.66      297.30      4.93 o
   4   8   1      151.37      172.03      3.64 o
   5   8   1       53.65       47.98      1.95 o
   6   8   1      100.24      101.73      4.56 o
   7   8   1       61.57       60.90      2.63 o
   8   8   1        1.80        0.83      1.53 o
   9   8   1        3.47        2.97      1.62 o
  10   8   1       39.67       47.90      3.54 o
  11   8   1        2.55        3.99      1.82 o
  12   8   1        1.85        2.46      1.96 o
  13   8   1        2.39        2.05      4.18 o
 -13   9   1        2.90        2.42      3.30 o
 -12   9   1       12.22       15.36      3.87 o
 -11   9   1       57.58       64.80      4.02 o
 -10   9   1        0.43        3.25      1.76 o
  -9   9   1        0.13        0.04      0.88 o
  -8   9   1       60.61       47.61      2.05 o
  -7   9   1      334.47      328.28      4.90 o
  -6   9   1       66.37       59.82      1.90 o
  -5   9   1      184.70      185.23      3.43 o
  -4   9   1       10.02       10.25      1.05 o
  -3   9   1       25.06       20.94      1.25 o
  -2   9   1      604.48      610.78      8.33 o
  -1   9   1      272.25      246.89      3.77 o
   0   9   1      393.29      386.71      5.32 o
   1   9   1       93.42       92.64      1.94 o
   2   9   1        3.24        1.60      0.63 o
   3   9   1       62.98       62.36      1.92 o
   4   9   1      342.39      346.81      5.35 o
   5   9   1        2.24       -0.18      1.31 o
   6   9   1        2.29        0.94      0.90 o
   7   9   1       60.64       58.25      3.06 o
   8   9   1        7.24        2.82      1.80 o
   9   9   1       12.23        7.73      1.92 o
  10   9   1        7.45        7.10      2.42 o
  11   9   1        1.32        4.37      1.91 o
  12   9   1       17.64       23.63      2.70 o
 -12  10   1        9.47       10.24      4.77 o
 -11  10   1       39.20       46.79      4.35 o
 -10  10   1       54.15       54.63      3.30 o
  -9  10   1       23.66       24.57      2.63 o
  -8  10   1        0.15       -1.00      1.08 o
  -7  10   1       29.98       33.38      2.41 o
  -6  10   1      142.92      134.05      3.19 o
  -5  10   1      128.91      135.83      3.16 o
  -4  10   1      154.46      154.00      3.46 o
  -3  10   1        6.82        9.77      1.01 o
  -2  10   1        2.69        0.37      0.80 o
  -1  10   1        3.59        1.60      0.78 o
   0  10   1      424.15      461.28      6.70 o
   1  10   1       49.16       46.12      1.44 o
   2  10   1        3.90        5.10      0.85 o
   3  10   1       15.19       16.48      0.94 o
   4  10   1        9.94        8.71      0.96 o
   5  10   1        0.09       -0.05      0.96 o
   6  10   1       30.93       34.87      1.90 o
   7  10   1       87.76       80.58      3.66 o
   8  10   1        6.53        5.77      1.71 o
   9  10   1       15.85       17.18      2.28 o
  10  10   1       88.53       90.39      4.61 o
  11  10   1        1.20        5.19      1.97 o
  12  10   1        4.07        6.04      1.94 o
 -12  11   1        1.18        1.05      3.72 o
 -11  11   1       42.01       50.21      3.94 o
 -10  11   1        0.38        4.44      2.19 o
  -9  11   1       36.59       47.21      3.35 o
  -8  11   1       23.57       28.66      1.83 o
  -7  11   1      149.83      136.91      4.05 o
  -6  11   1       10.53        2.42      1.08 o
  -5  11   1       29.78       26.81      1.64 o
  -4  11   1        3.72       -0.92      0.92 o
  -3  11   1       87.26       92.30      2.41 o
  -2  11   1       21.26       18.21      1.26 o
  -1  11   1      327.48      340.02      5.35 o
   0  11   1        4.21        6.74      1.03 o
   1  11   1       24.84       23.36      1.37 o
   2  11   1      725.07      697.56      9.12 o
   3  11   1      730.23      694.51     10.57 o
   4  11   1      278.70      276.21      4.94 o
   5  11   1       35.54       38.09      1.74 o
   6  11   1       69.25       70.92      2.43 o
   7  11   1        0.33        1.15      2.17 o
   8  11   1        1.08        0.31      2.26 o
   9  11   1        7.72        8.53      1.87 o
  10  11   1       28.30       28.57      2.44 o
  11  11   1        1.02        4.21      1.71 o
 -12  12   1        0.03       -0.67      4.32 o
 -11  12   1       11.84       15.54      3.47 o
 -10  12   1       57.11       59.88      4.60 o
  -9  12   1       13.83       15.74      2.66 o
  -8  12   1       48.46       58.67      6.52 o
  -7  12   1       16.37       11.30      1.71 o
  -6  12   1        0.42       -0.14      1.20 o
  -5  12   1        3.54        1.26      1.14 o
  -4  12   1       45.05       35.36      2.35 o
  -3  12   1        0.59        0.16      1.02 o
  -2  12   1      164.42      152.45      4.73 o
  -1  12   1      431.84      406.25      6.79 o
   0  12   1      238.52      211.87      4.46 o
   1  12   1      439.45      441.46      8.19 o
   2  12   1      120.44       99.32      3.29 o
   3  12   1      121.04      118.60      3.67 o
   4  12   1      111.56      108.53      3.53 o
   5  12   1       73.21       64.55      2.83 o
   6  12   1       96.17       89.59      3.40 o
   7  12   1       34.73       35.46      2.80 o
   8  12   1       72.73       78.04      3.85 o
   9  12   1        1.29        1.03      1.70 o
  10  12   1       26.07       29.48      2.90 o
  11  12   1        0.57        0.80      1.94 o
 -11  13   1       17.86       23.11      3.48 o
 -10  13   1        8.91        5.70      3.30 o
  -9  13   1        5.97        4.32      2.60 o
  -8  13   1       24.93       26.05      2.90 o
  -7  13   1       33.15       31.23      7.95 o
  -6  13   1       23.57       27.51      2.48 o
  -5  13   1       61.46       61.44      3.50 o
  -4  13   1       58.64       54.61      2.38 o
  -3  13   1       93.82       89.94      3.85 o
  -2  13   1       15.65       16.66      1.47 o
  -1  13   1        6.04        6.03      1.87 o
   0  13   1      701.47      675.57     10.42 o
   1  13   1        1.39       -0.12      1.27 o
   2  13   1      160.43      161.05      4.32 o
   3  13   1        2.23        3.72      1.39 o
   4  13   1        3.40        1.08      1.58 o
   5  13   1       41.75       42.92      2.53 o
   6  13   1       39.18       42.91      4.31 o
   7  13   1       39.71       35.74      2.95 o
   8  13   1        0.81        3.01      2.14 o
   9  13   1       26.70       29.28      2.84 o
  10  13   1        2.27        1.66      3.10 o
 -10  14   1       25.63       31.20      4.07 o
  -9  14   1        1.84        8.81      3.59 o
  -8  14   1       20.95       25.97      2.94 o
  -7  14   1        0.55       -1.57      2.26 o
  -6  14   1        1.85       -0.69      2.29 o
  -5  14   1      101.10       96.92      3.60 o
  -4  14   1       28.30       23.61      2.76 o
  -3  14   1       25.05       26.62      2.07 o
  -2  14   1      262.40      251.65      5.02 o
  -1  14   1       13.29       13.06      1.54 o
   0  14   1       17.95       25.68      2.17 o
   1  14   1       39.27       34.24      2.24 o
   2  14   1       23.84       21.79      1.99 o
   3  14   1        0.61       -0.68      1.44 o
   4  14   1       70.81       71.16      3.09 o
   5  14   1        0.10       -1.63      1.63 o
   6  14   1       56.19       53.13      3.28 o
   7  14   1       12.50       15.05      2.74 o
   8  14   1       21.13       17.82      2.79 o
   9  14   1        0.79       -0.19      2.07 o
  10  14   1        2.01        0.31      3.96 o
 -10  15   1        5.80        6.74      3.87 o
  -9  15   1        3.32        8.31      3.96 o
  -8  15   1       10.76       11.37      3.09 o
  -7  15   1       14.27       16.36      3.36 o
  -6  15   1        1.35       -0.86      2.40 o
  -5  15   1        9.83        6.86      2.61 o
  -4  15   1        0.17        1.53      1.52 o
  -3  15   1       87.56       80.93      4.31 o
  -2  15   1        0.47        0.70      1.68 o
  -1  15   1       22.56       20.80      2.36 o
   0  15   1        0.46       -0.24      1.69 o
   1  15   1       84.23       67.87      3.04 o
   2  15   1       16.47       12.64      1.88 o
   3  15   1       93.10       85.14      3.42 o
   4  15   1        6.22        9.86      2.35 o
   5  15   1        4.40        5.77      4.56 o
   6  15   1       10.01        7.72      2.56 o
   7  15   1        0.92        1.70      2.73 o
   8  15   1        0.08       -0.69      2.29 o
   9  15   1        1.88        1.35      1.87 o
  -9  16   1        6.81        7.92      4.13 o
  -8  16   1        7.15       10.50      4.04 o
  -7  16   1        0.38        0.48      2.67 o
  -6  16   1        1.83       -2.35      2.35 o
  -5  16   1        1.37       -1.48      3.62 o
  -4  16   1       18.40       14.42      3.53 o
  -3  16   1       33.73       47.99      4.02 o
  -2  16   1       31.53       34.71      2.87 o
  -1  16   1       16.23       23.14      2.43 o
   0  16   1        1.06        1.05      1.85 o
   1  16   1        2.61        0.97      1.76 o
   2  16   1        0.97        4.96      2.26 o
   3  16   1        2.85        4.35      3.29 o
   4  16   1        3.96        2.27      2.30 o
   5  16   1        0.30       -1.54      2.13 o
   6  16   1        0.03        0.24      2.38 o
   7  16   1        3.56        5.41      2.49 o
   8  16   1        0.46        4.99      2.20 o
  -8  17   1       40.09       60.24     10.04 o
  -7  17   1       16.29       10.76      6.45 o
  -6  17   1       18.95       25.09      5.19 o
  -5  17   1        0.22       -0.19      3.67 o
  -4  17   1       15.93       11.59      4.03 o
  -3  17   1       48.11       46.80      5.58 o
  -2  17   1       17.33       25.72      3.74 o
  -1  17   1       16.50       12.13      2.76 o
   0  17   1       31.08       37.98      3.88 o
   1  17   1        5.84       -0.24      2.31 o
   2  17   1        2.88       -0.01      2.26 o
   3  17   1        1.99        1.34      2.47 o
   4  17   1        1.82       -1.65      2.26 o
   5  17   1       21.77       27.57      3.17 o
   6  17   1        1.52        1.34      2.56 o
   7  17   1        2.62        2.40      3.69 o
  -7  18   1        0.88        8.61      6.45 o
  -6  18   1       24.12       36.93      8.96 o
  -5  18   1       37.46       40.00      6.08 o
  -4  18   1        3.17        1.97      3.80 o
  -3  18   1       25.19       17.98      4.54 o
  -2  18   1        0.67        4.04      3.42 o
  -1  18   1        3.21        2.26      2.41 o
   0  18   1       21.52       26.18      3.24 o
   1  18   1       22.56       33.49      3.54 o
   2  18   1       16.55       19.79      3.14 o
   3  18   1        4.53       10.91      2.68 o
   4  18   1       37.12       50.75      3.94 o
   5  18   1       15.54       19.27      3.11 o
   6  18   1        6.83       13.02      5.19 o
  -5  19   1       44.82       53.43      9.68 o
  -4  19   1        0.17       -0.22      3.62 o
  -3  19   1        5.74        8.10      5.20 o
  -2  19   1        8.63        4.18      4.03 o
  -1  19   1        9.40        5.74      3.87 o
   0  19   1       12.69        9.02      2.87 o
   1  19   1        1.63        2.02      2.72 o
   2  19   1        0.39       -0.26      2.69 o
   3  19   1        0.02        3.83      2.68 o
   4  19   1        3.38       -0.28      2.31 o
  -3  20   1        6.20        8.45      4.80 o
  -2  20   1        1.78       -0.59      6.99 o
  -1  20   1        0.26        1.43      4.06 o
   0  20   1        0.00       -4.03      4.18 o
   1  20   1        7.94       -1.76      4.13 o
   2  20   1        8.94       10.02      4.80 o
 -14   0   2        0.40        0.33      3.25 o
 -12   0   2        3.93        6.76      3.16 o
 -10   0   2        0.49       -1.05      1.05 o
  -8   0   2      577.76      553.75      9.70 o
  -6   0   2      128.02       78.74      2.10 o
  -4   0   2     3734.91     3758.33     47.94 o
  -2   0   2     1483.88     1509.12     19.56 o
   0   0   2       87.47       96.20      1.51 o
   2   0   2      124.61      141.99      3.93 o
   4   0   2       25.17       10.82      1.61 o
   6   0   2      285.88      263.07      6.62 o
   8   0   2       52.64       56.29      3.24 o
  10   0   2       53.50       50.50      3.99 o
  12   0   2        0.24        0.91      3.27 o
 -15   1   2        3.95        3.44      2.92 o
 -14   1   2        0.79        0.23      2.50 o
 -13   1   2       10.22        8.16      2.66 o
 -12   1   2        5.99        6.93      1.88 o
 -11   1   2        0.80        0.75      1.04 o
 -10   1   2        5.67        4.82      0.94 o
  -9   1   2       30.66       35.81      1.31 o
  -8   1   2     1076.81     1098.75     12.31 o
  -7   1   2        1.09       -0.34      0.50 o
  -6   1   2     3293.84     3233.83     30.70 o
  -5   1   2        1.46        1.07      0.36 o
  -4   1   2     4377.55     4454.02     43.90 o
  -3   1   2     1209.07     1178.66     10.03 o
  -2   1   2       34.30       40.38      0.56 o
  -1   1   2    11036.17    10908.76    154.66 o
   0   1   2    11832.85    11120.25    109.94 o
   1   1   2      709.51      713.42      7.38 o
   2   1   2     2261.18     2324.27     24.73 o
   3   1   2      459.78      455.49      9.18 o
   4   1   2        7.71        8.31      0.93 o
   5   1   2      152.35      147.95      3.35 o
   6   1   2       34.82       32.60      1.51 o
   7   1   2       15.98       15.67      1.31 o
   8   1   2       65.34       53.22      2.30 o
   9   1   2      113.08      110.48      3.07 o
  10   1   2       30.06       29.86      2.15 o
  11   1   2        7.27        8.88      1.86 o
  12   1   2       15.63       15.08      2.89 o
  13   1   2        0.48       -0.56      2.32 o
 -14   2   2        0.16        2.87      2.50 o
 -13   2   2       15.62       16.95      2.82 o
 -12   2   2        2.06        4.29      1.49 o
 -11   2   2       12.19       10.70      1.63 o
 -10   2   2        6.52        4.16      0.87 o
  -9   2   2        5.77        3.14      0.75 o
  -8   2   2      226.68      220.03      3.25 o
  -7   2   2      354.24      354.14      4.14 o
  -6   2   2       11.63        6.03      0.55 o
  -5   2   2       39.76       64.09      1.20 o
  -4   2   2       38.21       35.27      0.80 o
  -3   2   2     1942.29     2054.93     18.02 o
  -2   2   2     1347.45     1325.98     11.25 o
  -1   2   2      211.84      206.81      2.30 o
   0   2   2      398.13      435.13      4.81 o
   1   2   2     3958.71     3934.30     37.24 o
   2   2   2       14.54        8.63      0.56 o
   3   2   2      531.22      495.30      6.65 o
   4   2   2      248.19      278.02      5.02 o
   5   2   2       38.05       38.33      1.66 o
   6   2   2       47.26       44.41      1.89 o
   7   2   2        0.05       -0.82      0.92 o
   8   2   2       16.62       19.11      1.47 o
   9   2   2      100.58      102.35      3.00 o
  10   2   2       37.18       37.25      2.31 o
  11   2   2        0.01        0.22      1.52 o
  12   2   2        2.83       -1.55      2.15 o
  13   2   2        6.85       11.01      2.89 o
 -14   3   2        3.84        1.29      3.57 o
 -13   3   2        2.10        4.71      2.30 o
 -12   3   2        4.82        3.59      2.03 o
 -11   3   2        3.68        6.27      1.52 o
 -10   3   2        1.20       -0.27      1.01 o
  -9   3   2       33.78       33.02      1.25 o
  -8   3   2      313.58      306.14      3.99 o
  -7   3   2      437.94      430.00      4.84 o
  -6   3   2       15.26       21.00      0.74 o
  -5   3   2       28.90       39.53      0.97 o
  -4   3   2     1407.16     1506.98     16.13 o
  -3   3   2     3758.31     3823.65     37.82 o
  -2   3   2     3106.99     2998.69     26.19 o
  -1   3   2     1407.73     1380.35     13.96 o
   0   3   2        1.08        1.38      0.26 o
   1   3   2     1455.17     1463.01     14.75 o
   2   3   2     7763.15     7739.86     80.68 o
   3   3   2     2923.23     2849.23     34.27 o
   4   3   2       29.01       33.04      1.69 o
   5   3   2      119.11      123.59      3.09 o
   6   3   2       10.68       11.19      1.30 o
   7   3   2       60.94       51.63      1.91 o
   8   3   2        0.13       -1.00      1.00 o
   9   3   2        3.65        2.87      1.38 o
  10   3   2       32.37       32.16      2.22 o
  11   3   2       59.91       63.31      3.03 o
  12   3   2       19.52       18.86      2.95 o
  13   3   2        0.81        5.07      3.16 o
 -14   4   2       13.12       19.61      3.33 o
 -13   4   2        6.17        4.98      2.42 o
 -12   4   2        0.00       -0.52      1.88 o
 -11   4   2        2.03        2.77      1.52 o
 -10   4   2       25.03       25.38      1.76 o
  -9   4   2       58.44       48.67      1.89 o
  -8   4   2      190.50      185.19      3.36 o
  -7   4   2      208.44      228.15      3.63 o
  -6   4   2      731.09      771.22      8.85 o
  -5   4   2        8.99       15.52      0.71 o
  -4   4   2      425.67      503.07      5.56 o
  -3   4   2     1030.90      995.53     10.29 o
  -2   4   2      489.20      478.05      4.67 o
  -1   4   2      507.93      541.86      5.51 o
   0   4   2     1550.02     1524.83     14.73 o
   1   4   2     1855.93     1896.32     18.08 o
   2   4   2     1071.52     1114.12     12.88 o
   3   4   2      149.27      165.00      2.70 o
   4   4   2        2.24        3.22      0.72 o
   5   4   2      228.52      238.02      4.30 o
   6   4   2      240.14      246.10      4.59 o
   7   4   2       87.49      100.26      2.90 o
   8   4   2       16.99       18.58      1.50 o
   9   4   2        0.52       -0.78      1.26 o
  10   4   2       18.64       15.92      1.88 o
  11   4   2        5.65        5.78      1.94 o
  12   4   2       15.93       13.17      3.49 o
  13   4   2        0.39        3.38      2.55 o
 -14   5   2        4.66       13.38      2.99 o
 -13   5   2        0.33       -2.18      2.23 o
 -12   5   2        0.00        3.12      2.00 o
 -11   5   2       77.16       80.22      3.16 o
 -10   5   2      129.85      121.28      6.28 o
  -9   5   2      151.09      135.98      2.97 o
  -8   5   2      342.08      339.12      5.43 o
  -7   5   2       13.73       11.21      1.05 o
  -6   5   2       44.09       49.19      1.34 o
  -5   5   2        4.68        3.79      0.61 o
  -4   5   2     1407.35     1485.13     15.26 o
  -3   5   2     1480.23     1565.23     17.93 o
  -2   5   2      341.88      348.48      4.20 o
  -1   5   2        3.65        3.05      0.43 o
   0   5   2      176.01      179.57      2.30 o
   1   5   2      733.25      827.02      8.65 o
   2   5   2      747.76      727.64      7.66 o
   3   5   2      154.04      171.33      2.74 o
   4   5   2      426.95      419.51      6.47 o
   5   5   2       82.51       81.86      2.14 o
   6   5   2      120.75      101.53      2.86 o
   7   5   2       72.98       59.29      2.46 o
   8   5   2       72.18       62.17      2.49 o
   9   5   2       94.25       99.34      4.01 o
  10   5   2        1.55       -0.71      1.42 o
  11   5   2        0.35       -1.70      1.71 o
  12   5   2        0.00       -1.96      2.19 o
  13   5   2        5.12        7.11      3.05 o
 -14   6   2        0.64        3.22      3.23 o
 -13   6   2        0.11       -1.00      2.65 o
 -12   6   2        2.90        5.24      2.58 o
 -11   6   2        1.45        0.01      2.13 o
 -10   6   2       11.25        8.93      1.53 o
  -9   6   2        4.90        5.40      1.15 o
  -8   6   2       35.51       35.28      2.40 o
  -7   6   2        5.29        1.89      0.85 o
  -6   6   2      187.71      202.57      4.79 o
  -5   6   2      379.22      395.92      5.31 o
  -4   6   2      468.67      461.01      5.95 o
  -3   6   2     3263.91     3551.19     42.74 o
  -2   6   2      682.01      718.07      8.04 o
  -1   6   2      701.16      747.32      8.91 o
   0   6   2       44.60       36.81      0.95 o
   1   6   2     2636.40     2938.91     30.73 o
   2   6   2        0.00        2.39      0.63 o
   3   6   2     2146.16     2255.29     29.75 o
   4   6   2      180.05      185.77      3.33 o
   5   6   2       42.36       41.95      1.48 o
   6   6   2       34.55       31.04      1.53 o
   7   6   2        9.51        7.82      1.36 o
   8   6   2       97.04       98.55      3.49 o
   9   6   2       12.42       13.20      1.73 o
  10   6   2        5.55        5.06      1.59 o
  11   6   2        2.58        1.44      1.94 o
  12   6   2        1.28       -0.28      2.26 o
  13   6   2        0.30        2.16      2.26 o
 -14   7   2        0.05       -3.00      3.00 o
 -13   7   2        4.07       -0.68      2.68 o
 -12   7   2       16.13       19.79      3.38 o
 -11   7   2       18.68       28.22      3.30 o
 -10   7   2       14.22       10.23      1.87 o
  -9   7   2      307.77      281.14      7.09 o
  -8   7   2       45.62       47.85      2.31 o
  -7   7   2      297.94      313.53      5.43 o
  -6   7   2        8.73        6.99      0.78 o
  -5   7   2       56.27       61.72      1.78 o
  -4   7   2        3.87        8.01      0.91 o
  -3   7   2      176.85      203.25      3.64 o
  -2   7   2      116.48      130.51      2.67 o
  -1   7   2      745.78      817.13      9.23 o
   0   7   2      191.85      209.23      3.04 o
   1   7   2       95.31      110.53      1.89 o
   2   7   2      167.38      174.20      2.81 o
   3   7   2        6.87        4.62      0.74 o
   4   7   2       57.05       52.39      1.88 o
   5   7   2        0.31       -0.59      0.78 o
   6   7   2      148.69      144.09      3.23 o
   7   7   2      822.09      797.27     12.24 o
   8   7   2       17.01       17.64      1.97 o
   9   7   2        2.07        2.80      1.49 o
  10   7   2        0.39       -1.57      1.57 o
  11   7   2        8.92        8.11      2.24 o
  12   7   2        6.80        9.90      2.29 o
 -13   8   2        8.99       15.29      3.94 o
 -12   8   2       31.05       38.21      5.46 o
 -11   8   2        2.44        1.58      2.07 o
 -10   8   2       85.74       85.56      4.46 o
  -9   8   2       47.56       45.27      2.91 o
  -8   8   2       16.96       19.31      2.01 o
  -7   8   2       77.12       76.88      2.65 o
  -6   8   2       25.64       27.81      1.62 o
  -5   8   2       15.50       19.74      1.12 o
  -4   8   2       71.78       77.13      2.30 o
  -3   8   2      185.62      206.74      4.17 o
  -2   8   2     1000.55     1051.00     13.42 o
  -1   8   2     1264.27     1428.63     15.63 o
   0   8   2       17.25       18.01      0.83 o
   1   8   2       30.23       22.90      1.00 o
   2   8   2       38.85       27.28      1.14 o
   3   8   2       48.01       46.57      1.51 o
   4   8   2      134.06      125.17      3.93 o
   5   8   2       95.96       98.03      3.14 o
   6   8   2       22.73       17.73      1.72 o
   7   8   2        2.20        0.08      1.24 o
   8   8   2       44.27       45.13      2.64 o
   9   8   2       68.54       55.92      4.43 o
  10   8   2        0.02        0.03      1.76 o
  11   8   2       57.88       58.84      3.59 o
  12   8   2        2.06        3.91      2.22 o
 -13   9   2        1.63        0.11      3.02 o
 -12   9   2        8.27        8.74      3.17 o
 -11   9   2       21.56       26.61      3.05 o
 -10   9   2       38.14       46.50      6.18 o
  -9   9   2        2.63        4.57      1.88 o
  -8   9   2       19.53       24.43      1.82 o
  -7   9   2      500.03      491.70      7.98 o
  -6   9   2      348.90      356.05      5.63 o
  -5   9   2        0.00        0.37      0.94 o
  -4   9   2       44.71       43.54      1.71 o
  -3   9   2      197.43      202.18      3.60 o
  -2   9   2       22.40       24.65      1.23 o
  -1   9   2      152.90      169.10      2.96 o
   0   9   2       56.51       66.86      1.39 o
   1   9   2       97.40      102.75      2.59 o
   2   9   2        0.33        1.83      0.96 o
   3   9   2       37.64       35.70      1.41 o
   4   9   2      290.61      302.17      5.29 o
   5   9   2      304.96      288.99      5.23 o
   6   9   2        0.25       -1.40      1.40 o
   7   9   2       60.36       53.18      2.73 o
   8   9   2       30.23       31.48      2.44 o
   9   9   2       16.67       13.44      3.62 o
  10   9   2        7.37        5.79      2.36 o
  11   9   2        0.01        1.60      2.95 o
  12   9   2        0.27        0.50      2.36 o
 -13  10   2        0.95        0.44      3.16 o
 -12  10   2       46.16       49.46      3.94 o
 -11  10   2        0.20       -2.08      2.08 o
 -10  10   2       60.36       69.80      5.64 o
  -9  10   2       33.42       32.31      2.85 o
  -8  10   2       32.49       25.23      2.42 o
  -7  10   2      283.95      246.26      5.56 o
  -6  10   2        0.52       -0.93      0.93 o
  -5  10   2      300.40      282.31      5.28 o
  -4  10   2        8.09        4.60      1.09 o
  -3  10   2       16.87       21.48      1.43 o
  -2  10   2       88.15       80.65      2.42 o
  -1  10   2     1205.86     1156.39     16.21 o
   0  10   2       50.16       45.19      1.66 o
   1  10   2      396.21      364.17      5.27 o
   2  10   2     1100.53     1101.83     15.64 o
   3  10   2       11.94        9.38      1.01 o
   4  10   2        4.32        1.65      1.02 o
   5  10   2       24.10       22.45      2.13 o
   6  10   2        2.42        0.69      1.16 o
   7  10   2       13.99        8.10      1.78 o
   8  10   2       44.35       48.57      3.28 o
   9  10   2       24.70       21.68      3.45 o
  10  10   2        0.04        1.38      2.60 o
  11  10   2        6.72        4.84      5.20 o
 -12  11   2       14.14       15.25      3.52 o
 -11  11   2        0.83        0.82      2.41 o
 -10  11   2       60.33       58.90      4.34 o
  -9  11   2        1.94        1.73      1.88 o
  -8  11   2       10.58        7.50      2.00 o
  -7  11   2       14.63       14.68      1.73 o
  -6  11   2       51.32       33.08      2.12 o
  -5  11   2       23.91       24.05      1.85 o
  -4  11   2        0.46        0.30      1.09 o
  -3  11   2       69.42       73.39      2.54 o
  -2  11   2      238.60      228.95      4.53 o
  -1  11   2       10.06       11.67      1.50 o
   0  11   2        7.40        6.70      1.07 o
   1  11   2       20.50       27.67      1.43 o
   2  11   2        9.47       12.72      1.32 o
   3  11   2       81.81       74.09      3.93 o
   4  11   2        2.08        2.42      1.03 o
   5  11   2      233.18      258.42      5.56 o
   6  11   2       38.33       33.11      2.32 o
   7  11   2       49.68       53.64      2.65 o
   8  11   2       36.21       31.66      2.38 o
   9  11   2       54.02       65.66      5.92 o
  10  11   2       22.59       31.77      6.63 o
  11  11   2       24.74       31.59      5.41 o
 -12  12   2        4.24       12.61      3.06 o
 -11  12   2        1.50        1.98      2.64 o
 -10  12   2        7.76        9.13      3.68 o
  -9  12   2        2.16       -0.97      2.26 o
  -8  12   2       43.44       41.25      3.07 o
  -7  12   2        2.39        5.04      1.82 o
  -6  12   2      118.36      113.72      5.38 o
  -5  12   2       83.17       79.55      3.49 o
  -4  12   2       31.20       22.73      2.31 o
  -3  12   2        0.00        0.50      1.21 o
  -2  12   2        6.03        6.71      1.42 o
  -1  12   2        2.17        0.73      1.58 o
   0  12   2      403.86      405.51      7.72 o
   1  12   2        2.61        1.40      0.81 o
   2  12   2       65.51       65.08      2.74 o
   3  12   2      207.20      194.59      4.88 o
   4  12   2      717.54      667.22     11.68 o
   5  12   2        1.97        5.52      1.91 o
   6  12   2       59.52       62.13      3.50 o
   7  12   2        0.33        2.79      2.41 o
   8  12   2        0.58       -3.23      3.23 o
   9  12   2       16.22       17.07      4.29 o
  10  12   2        3.92        3.80      2.43 o
  11  12   2        1.99       11.12      6.81 o
 -11  13   2        2.59        1.24      2.44 o
 -10  13   2       19.96       19.29      3.43 o
  -9  13   2        7.09        1.84      2.55 o
  -8  13   2        4.30        4.19      2.00 o
  -7  13   2        7.63        8.02      2.11 o
  -6  13   2       68.96       59.90      3.38 o
  -5  13   2       24.74       18.89      2.26 o
  -4  13   2       16.30        9.27      1.96 o
  -3  13   2      205.36      183.77      4.65 o
  -2  13   2        4.04        4.49      1.35 o
  -1  13   2       46.70       44.68      2.45 o
   0  13   2       17.96       14.34      1.83 o
   1  13   2      921.56      853.71     14.19 o
   2  13   2        5.58        3.10      1.80 o
   3  13   2      544.21      520.01     10.75 o
   4  13   2       31.58       31.57      2.36 o
   5  13   2       61.77       66.63      3.02 o
   6  13   2        4.95        0.88      1.62 o
   7  13   2        1.91        2.11      2.47 o
   8  13   2       15.99       12.23      3.00 o
   9  13   2       38.28       51.67      5.33 o
  10  13   2       10.23        2.55      2.90 o
 -11  14   2       20.93       23.30      4.00 o
 -10  14   2        0.01        0.83      2.77 o
  -9  14   2        1.32        0.53      2.53 o
  -8  14   2        3.90        3.02      2.41 o
  -7  14   2        2.88        6.08      2.12 o
  -6  14   2        0.23        1.03      2.16 o
  -5  14   2        8.13        7.48      2.52 o
  -4  14   2      175.65      176.55      5.54 o
  -3  14   2      338.79      328.58      7.90 o
  -2  14   2        5.99        3.57      1.82 o
  -1  14   2      308.85      307.49      7.52 o
   0  14   2        5.60        1.57      1.46 o
   1  14   2        0.92       -0.97      1.38 o
   2  14   2      131.93      128.35      4.02 o
   3  14   2       19.86       14.38      1.93 o
   4  14   2       51.59       51.71      3.12 o
   5  14   2        1.76       -0.68      1.84 o
   6  14   2        0.71       -0.35      2.20 o
   7  14   2       15.19       29.63      3.43 o
   8  14   2        1.75       -2.70      2.70 o
   9  14   2        0.15       -2.43      2.43 o
 -10  15   2        4.21        6.48      3.46 o
  -9  15   2        4.81       -0.57      2.62 o
  -8  15   2        6.00        5.33      2.65 o
  -7  15   2        0.38        0.06      2.09 o
  -6  15   2       27.38       31.22      2.90 o
  -5  15   2       81.22       80.24      7.42 o
  -4  15   2       93.93       91.03      4.94 o
  -3  15   2       18.04       28.42      2.69 o
  -2  15   2        0.12       -1.69      1.89 o
  -1  15   2        6.80        7.12      1.88 o
   0  15   2        2.78        4.15      1.85 o
   1  15   2       16.73       17.37      3.26 o
   2  15   2        4.61        0.75      1.75 o
   3  15   2       45.73       46.44      3.67 o
   4  15   2        3.25        0.19      2.23 o
   5  15   2       87.86       82.53      4.69 o
   6  15   2        7.69       12.81      2.88 o
   7  15   2        5.21        8.05      2.83 o
   8  15   2        4.24        8.99      3.04 o
   9  15   2        0.14        3.84      4.39 o
  -9  16   2       13.11       21.15      7.53 o
  -8  16   2        3.60        4.29      3.62 o
  -7  16   2        0.04        2.87      3.30 o
  -6  16   2        4.06        3.14      2.69 o
  -5  16   2       12.70        7.49      3.31 o
  -4  16   2        9.99        6.51      2.62 o
  -3  16   2        0.10       -0.30      1.83 o
  -2  16   2        0.03       -1.78      1.78 o
  -1  16   2      155.79      158.37      7.81 o
   0  16   2       18.30       17.19      2.39 o
   1  16   2        0.36        1.16      1.77 o
   2  16   2        4.40        2.52      1.98 o
   3  16   2        0.16       -0.12      2.26 o
   4  16   2        2.63        1.20      2.45 o
   5  16   2        1.05        0.56      2.61 o
   6  16   2        0.02       -2.71      2.71 o
   7  16   2        1.58       -1.63      2.60 o
   8  16   2        0.72        0.53      2.58 o
  -8  17   2        5.42        8.25      6.81 o
  -7  17   2       11.25       11.47      6.45 o
  -6  17   2        8.71       15.77      4.22 o
  -5  17   2       10.42       16.22      3.43 o
  -4  17   2        8.75       12.81      3.83 o
  -3  17   2       26.86       33.08      3.84 o
  -2  17   2       44.93       41.42      3.27 o
  -1  17   2        0.60        1.81      1.93 o
   0  17   2       34.98       31.78      3.86 o
   1  17   2        3.82        4.44      2.47 o
   2  17   2        0.81        0.82      2.60 o
   3  17   2        2.84       -0.15      2.41 o
   4  17   2        5.16        8.77      2.76 o
   5  17   2        2.10        8.93      2.91 o
   6  17   2        0.36       -1.40      2.70 o
   7  17   2        3.60        0.47      3.19 o
  -7  18   2        0.81        6.45      6.81 o
  -6  18   2        1.89        4.30      5.74 o
  -5  18   2       11.22        8.96      6.10 o
  -4  18   2       35.23       39.17      6.45 o
  -3  18   2        1.60       -1.06      3.67 o
  -2  18   2        4.74        2.66      3.76 o
  -1  18   2        0.00       -0.79      2.52 o
   0  18   2       21.55       20.78      4.14 o
   1  18   2       21.54       22.75      3.21 o
   2  18   2        7.71        7.99      2.90 o
   3  18   2       14.11        8.05      3.00 o
   4  18   2       30.46       38.42      3.90 o
   5  18   2        0.01       -0.83      2.68 o
   6  18   2       20.35       23.76      5.77 o
  -5  19   2       26.14       17.57      7.53 o
  -4  19   2       37.32       32.63      8.25 o
  -3  19   2       16.96       14.77      4.69 o
  -2  19   2        3.39        0.72      3.80 o
  -1  19   2       10.30       15.70      3.23 o
   0  19   2        2.02        0.73      2.69 o
   1  19   2        0.12       -2.45      2.45 o
   2  19   2       86.40       96.08      5.56 o
   3  19   2       13.67       15.68      3.35 o
   4  19   2        5.56       14.31      4.66 o
  -2  20   2        1.20       -1.43      5.38 o
  -1  20   2        3.05        3.03      3.00 o
   0  20   2       13.92       16.86      3.47 o
   1  20   2        1.49        2.73      2.90 o
 -15   0   3        1.13        2.43      3.92 o
 -13   0   3       11.38        9.58      3.52 o
 -11   0   3      316.45      306.25     17.39 o
  -9   0   3      617.43      559.25     10.65 o
  -7   0   3      842.12      828.74     12.82 o
  -5   0   3      310.94      293.71      4.13 o
  -3   0   3     5898.83     5777.54     74.52 o
  -1   0   3    16423.34    15706.44    250.33 o
   1   0   3     4744.78     4895.72     68.89 o
   3   0   3       17.87       11.89      1.96 o
   5   0   3      897.02      886.79     22.05 o
   7   0   3       47.73       42.12      2.69 o
   9   0   3        7.66        3.35      2.07 o
  11   0   3       19.33       24.94      6.71 o
  13   0   3        2.44        8.96      5.38 o
 -15   1   3        2.24        6.57      3.07 o
 -14   1   3       25.74       30.92      3.54 o
 -13   1   3        5.79        5.97      2.25 o
 -12   1   3        9.22       11.60      2.31 o
 -11   1   3      144.40      129.31      4.84 o
 -10   1   3       31.37       30.82      1.85 o
  -9   1   3        4.03        4.02      1.17 o
  -8   1   3      115.48      113.09      2.92 o
  -7   1   3      134.03      132.72      2.36 o
  -6   1   3     2746.12     2788.06     26.67 o
  -5   1   3       82.09       90.28      1.38 o
  -4   1   3     1239.09     1188.81     12.66 o
  -3   1   3       91.57       99.13      1.17 o
  -2   1   3     4668.48     4736.39     52.43 o
  -1   1   3     1017.59      993.99      9.73 o
   0   1   3      403.82      411.23      4.13 o
   1   1   3      150.55      136.19      1.76 o
   2   1   3     1291.77     1285.09     15.83 o
   3   1   3        2.93        2.71      0.53 o
   4   1   3        0.15       -0.18      0.60 o
   5   1   3       60.91       60.67      1.78 o
   6   1   3       31.41       29.33      1.40 o
   7   1   3        7.47        6.30      0.99 o
   8   1   3        0.50        0.39      0.91 o
   9   1   3       82.26       84.65      3.06 o
  10   1   3        1.47        0.53      1.46 o
  11   1   3       12.90       12.56      2.06 o
  12   1   3        1.33       -0.58      2.25 o
  13   1   3       11.17       16.27      4.84 o
 -15   2   3        3.64        8.19      3.06 o
 -14   2   3        6.12        5.12      2.64 o
 -13   2   3        3.07        4.32      2.19 o
 -12   2   3        3.55        4.43      2.06 o
 -11   2   3       78.87       78.23      3.76 o
 -10   2   3       12.97       22.58      1.92 o
  -9   2   3      289.11      288.67      4.87 o
  -8   2   3      181.24      184.17      3.21 o
  -7   2   3     1138.23     1106.38     11.82 o
  -6   2   3     3509.42     3478.64     34.67 o
  -5   2   3      159.99      136.00      1.96 o
  -4   2   3     1401.86     1400.03     14.97 o
  -3   2   3      270.29      277.30      2.62 o
  -2   2   3     1033.62     1089.34     11.65 o
  -1   2   3     1343.29     1355.35     16.31 o
   0   2   3    18166.21    17500.85    172.10 o
   1   2   3     1957.06     2012.12     21.46 o
   2   2   3       69.72       79.08      1.49 o
   3   2   3        2.03        6.41      1.62 o
   4   2   3      486.59      448.17      6.70 o
   5   2   3      176.73      163.51      3.12 o
   6   2   3      278.64      275.22      5.50 o
   7   2   3      159.05      146.02      4.28 o
   8   2   3      159.61      155.56      3.89 o
   9   2   3       19.45       20.66      1.88 o
  10   2   3       30.80       35.49      2.39 o
  11   2   3       16.80       17.92      2.20 o
  12   2   3        3.39        4.47      2.49 o
  13   2   3        0.53        2.67      4.95 o
 -15   3   3        4.45        3.93      2.92 o
 -14   3   3       10.06       12.05      2.98 o
 -13   3   3        9.01        9.54      2.46 o
 -12   3   3        7.54        5.58      2.17 o
 -11   3   3        0.26        0.18      2.12 o
 -10   3   3       66.02       59.04      2.72 o
  -9   3   3       51.44       43.67      1.80 o
  -8   3   3        4.58        7.72      0.89 o
  -7   3   3      445.04      465.08      5.51 o
  -6   3   3      457.55      528.63      6.39 o
  -5   3   3       60.81       75.52      1.36 o
  -4   3   3       48.95       47.19      1.24 o
  -3   3   3      579.48      579.49      5.81 o
  -2   3   3       48.59       50.46      0.82 o
  -1   3   3      187.20      175.57      1.98 o
   0   3   3      223.84      180.81      2.32 o
   1   3   3     1105.99     1111.31     12.05 o
   2   3   3     1536.71     1682.39     19.14 o
   3   3   3      332.55      334.30      5.25 o
   4   3   3      173.23      159.72      3.48 o
   5   3   3        3.00        2.35      0.89 o
   6   3   3       13.46        9.63      1.34 o
   7   3   3       25.27       28.07      1.88 o
   8   3   3       34.70       34.16      2.04 o
   9   3   3        3.56       -0.70      1.32 o
  10   3   3        6.84        8.64      1.73 o
  11   3   3        6.58        2.70      2.57 o
  12   3   3        5.81        6.40      2.68 o
  13   3   3        0.56        0.47      2.80 o
 -14   4   3       11.84       13.59      3.11 o
 -13   4   3        3.94        5.14      2.44 o
 -12   4   3        0.02       -1.77      1.81 o
 -11   4   3       31.25       34.49      2.91 o
 -10   4   3       48.52       47.53      2.51 o
  -9   4   3      267.61      266.62      4.80 o
  -8   4   3       62.28       64.30      2.06 o
  -7   4   3        2.08        1.43      0.94 o
  -6   4   3       47.75       41.19      1.21 o
  -5   4   3      293.64      316.63      4.05 o
  -4   4   3      812.89      807.08      8.97 o
  -3   4   3       98.75       96.67      1.48 o
  -2   4   3     1641.50     1709.72     20.64 o
  -1   4   3      527.17      525.07      6.74 o
   0   4   3       74.65       80.90      1.64 o
   1   4   3      233.46      203.44      2.85 o
   2   4   3       27.55       27.77      0.80 o
   3   4   3      341.00      333.19      4.50 o
   4   4   3      364.07      342.29      6.11 o
   5   4   3      357.78      368.29      6.69 o
   6   4   3       39.44       47.02      2.10 o
   7   4   3      178.37      190.22      4.19 o
   8   4   3        8.06        7.82      1.45 o
   9   4   3        1.04        1.53      1.39 o
  10   4   3        8.06        7.87      1.71 o
  11   4   3        0.89        0.80      1.91 o
  12   4   3        2.15        3.06      2.84 o
  13   4   3        0.81        0.31      3.07 o
 -14   5   3        5.43        3.54      3.17 o
 -13   5   3        0.02        1.76      2.78 o
 -12   5   3        0.34        0.17      2.18 o
 -11   5   3        0.14        1.82      2.11 o
 -10   5   3        9.32       10.85      1.69 o
  -9   5   3      254.19      250.35      5.25 o
  -8   5   3      427.80      435.14      7.14 o
  -7   5   3       13.95       17.94      1.15 o
  -6   5   3      142.51      160.82      2.72 o
  -5   5   3       60.20       86.54      1.60 o
  -4   5   3       75.90       86.43      1.52 o
  -3   5   3     1211.70     1281.08     13.09 o
  -2   5   3       90.40       98.27      1.65 o
  -1   5   3     1964.70     1969.16     23.71 o
   0   5   3      121.66      121.46      2.00 o
   1   5   3      158.57      142.19      2.33 o
   2   5   3       66.18       76.02      2.56 o
   3   5   3      118.83      113.63      2.06 o
   4   5   3      449.23      479.25      7.45 o
   5   5   3      203.95      205.26      4.46 o
   6   5   3      152.35      148.48      3.47 o
   7   5   3       22.95       25.22      1.94 o
   8   5   3        0.31        2.11      1.44 o
   9   5   3       86.83       85.10      3.57 o
  10   5   3       25.62       25.71      2.27 o
  11   5   3        0.09       -0.94      1.81 o
  12   5   3        0.27        1.62      3.42 o
 -14   6   3        0.02       -0.27      3.74 o
 -13   6   3        7.15        7.70      2.95 o
 -12   6   3       12.37       10.02      2.88 o
 -11   6   3        0.00        0.23      2.56 o
 -10   6   3        0.65       -0.41      1.35 o
  -9   6   3        4.74        3.08      2.69 o
  -8   6   3        0.09       -0.95      0.95 o
  -7   6   3       17.47       17.64      1.08 o
  -6   6   3       40.41       37.00      1.26 o
  -5   6   3       19.35       19.56      0.94 o
  -4   6   3     1008.40     1024.68     10.82 o
  -3   6   3       85.02       87.03      1.58 o
  -2   6   3      421.79      454.19      5.35 o
  -1   6   3      618.19      681.07      7.71 o
   0   6   3       20.51       26.98      1.07 o
   1   6   3      268.22      280.64      3.87 o
   2   6   3      228.39      252.03      3.63 o
   3   6   3        8.43        9.49      0.73 o
   4   6   3       94.46       99.20      1.91 o
   5   6   3       28.22       27.69      1.69 o
   6   6   3      370.12      351.55      6.17 o
   7   6   3       56.00       59.64      2.66 o
   8   6   3       96.78      100.76      6.74 o
   9   6   3       14.62       15.84      1.92 o
  10   6   3        4.44        4.07      1.67 o
  11   6   3       10.84       17.81      2.85 o
  12   6   3        4.94        4.70      2.78 o
 -14   7   3        0.67       -0.42      2.97 o
 -13   7   3        5.06        6.39      3.09 o
 -12   7   3        9.87        6.25      4.26 o
 -11   7   3       31.19       30.82      4.30 o
 -10   7   3        9.70        8.80      2.10 o
  -9   7   3        1.20        1.01      1.55 o
  -8   7   3      194.23      185.99      3.87 o
  -7   7   3      334.19      317.32      4.74 o
  -6   7   3      397.44      412.01      5.67 o
  -5   7   3      394.33      420.13      5.31 o
  -4   7   3      591.69      635.21      7.45 o
  -3   7   3        3.44        0.67      0.51 o
  -2   7   3       23.65       29.98      1.00 o
  -1   7   3        4.17        9.39      0.75 o
   0   7   3      231.68      239.93      3.42 o
   1   7   3       38.62       36.97      1.00 o
   2   7   3      443.38      478.55      6.25 o
   3   7   3      862.53      847.38     11.06 o
   4   7   3       23.23       20.96      0.97 o
   5   7   3        0.03       -0.19      0.85 o
   6   7   3      307.20      284.16      5.06 o
   7   7   3       36.97       37.69      2.35 o
   8   7   3       40.58       36.33      2.68 o
   9   7   3       15.35       15.19      2.49 o
  10   7   3        0.55        1.65      1.88 o
  11   7   3        6.34        8.12      2.59 o
  12   7   3        0.29       -0.06      2.88 o
 -14   8   3        0.02        1.36      3.23 o
 -13   8   3        6.32        1.20      2.90 o
 -12   8   3       40.69       49.10      4.21 o
 -11   8   3        5.57        3.50      2.10 o
 -10   8   3        4.37        6.38      2.60 o
  -9   8   3        3.38        1.00      1.52 o
  -8   8   3      140.75      136.89      3.79 o
  -7   8   3       71.87       75.30      2.42 o
  -6   8   3      193.88      194.23      4.14 o
  -5   8   3        0.13        1.23      0.68 o
  -4   8   3      273.32      270.72      4.27 o
  -3   8   3       13.61       10.68      0.83 o
  -2   8   3      281.26      315.01      4.81 o
  -1   8   3      210.66      214.76      3.58 o
   0   8   3      420.10      417.09      5.06 o
   1   8   3       40.42       57.96      1.48 o
   2   8   3        0.55        4.82      0.64 o
   3   8   3      136.95      139.62      2.83 o
   4   8   3      187.10      195.17      3.66 o
   5   8   3        5.94        3.00      0.96 o
   6   8   3      157.15      162.23      3.98 o
   7   8   3        7.89        4.50      1.49 o
   8   8   3       36.61       36.99      2.83 o
   9   8   3       43.23       43.89      2.89 o
  10   8   3        1.52        4.42      2.31 o
  11   8   3        5.19        8.46      2.64 o
  12   8   3       20.52       34.80      9.64 o
 -13   9   3        0.20       -2.49      2.79 o
 -12   9   3        9.36        8.74      2.74 o
 -11   9   3       16.71       15.77      2.64 o
 -10   9   3       20.94       15.31      2.76 o
  -9   9   3        2.79        2.93      1.70 o
  -8   9   3       17.74       18.62      1.86 o
  -7   9   3       26.04       30.78      1.86 o
  -6   9   3      215.53      211.27      3.92 o
  -5   9   3      569.66      576.00      7.62 o
  -4   9   3      202.86      198.58      3.57 o
  -3   9   3      336.48      314.71      4.92 o
  -2   9   3      166.22      153.60      2.96 o
  -1   9   3      235.14      244.49      3.82 o
   0   9   3      356.36      343.33      4.39 o
   1   9   3      236.64      238.39      3.69 o
   2   9   3      285.76      247.92      4.12 o
   3   9   3       55.68       46.36      1.66 o
   4   9   3      255.81      229.92      6.31 o
   5   9   3       27.13       26.64      2.34 o
   6   9   3       38.83       47.35      2.33 o
   7   9   3       14.40       14.72      1.95 o
   8   9   3       18.43       23.69      2.66 o
   9   9   3        7.20        7.43      2.73 o
  10   9   3       46.01       51.55      4.49 o
  11   9   3       36.49       36.57      4.34 o
 -13  10   3        0.44        0.02      3.14 o
 -12  10   3        1.65        3.73      2.45 o
 -11  10   3       70.52       76.32      5.38 o
 -10  10   3       18.44       23.71      3.11 o
  -9  10   3        4.18        7.94      2.06 o
  -8  10   3       56.98       50.58      2.52 o
  -7  10   3        0.81        7.25      1.49 o
  -6  10   3        0.62        3.18      1.07 o
  -5  10   3       42.05       46.75      1.95 o
  -4  10   3       31.19       25.12      2.19 o
  -3  10   3      219.36      216.47      4.06 o
  -2  10   3      493.55      486.21      7.11 o
  -1  10   3      369.36      377.94      5.45 o
   0  10   3      293.25      287.60      3.89 o
   1  10   3      116.90      135.71      2.46 o
   2  10   3       66.72       55.15      2.42 o
   3  10   3      419.39      393.61      6.96 o
   4  10   3       50.79       40.23      1.98 o
   5  10   3       85.43       85.25      2.96 o
   6  10   3        9.26        7.00      2.19 o
   7  10   3        0.99        0.48      1.26 o
   8  10   3        5.12        4.66      2.41 o
   9  10   3        6.46       10.18      5.56 o
  10  10   3        5.82       15.97      3.51 o
  11  10   3       12.67       12.21      3.63 o
 -12  11   3        0.30       -2.11      2.34 o
 -11  11   3        0.63        0.84      2.60 o
 -10  11   3        9.13        6.06      2.62 o
  -9  11   3       18.58       23.72      2.96 o
  -8  11   3        0.11       -0.29      1.53 o
  -7  11   3       52.87       46.93      2.42 o
  -6  11   3        0.06       -1.25      1.25 o
  -5  11   3        4.91        1.22      1.07 o
  -4  11   3      147.64      143.71      3.47 o
  -3  11   3      128.31      126.34      2.97 o
  -2  11   3      199.86      188.53      4.03 o
  -1  11   3     1138.26     1081.13     15.40 o
   0  11   3      178.87      184.50      3.11 o
   1  11   3       56.15       45.65      1.66 o
   2  11   3      299.00      265.51      5.81 o
   3  11   3        0.00       -0.45      1.03 o
   4  11   3        0.05       -0.13      1.12 o
   5  11   3       15.81       11.70      1.59 o
   6  11   3       12.80       12.03      2.24 o
   7  11   3       62.42       62.72      3.26 o
   8  11   3       28.71       28.69      3.12 o
   9  11   3       53.91       50.67      5.51 o
  10  11   3       44.62       49.93      4.67 o
  11  11   3        7.08       10.60      4.48 o
 -12  12   3        6.47        8.28      2.82 o
 -11  12   3       19.36       25.09      3.64 o
 -10  12   3        7.33        6.90      2.81 o
  -9  12   3        0.10       -1.99      1.99 o
  -8  12   3        0.48       -0.12      1.60 o
  -7  12   3       15.82       20.33      2.07 o
  -6  12   3        2.49       -1.30      1.30 o
  -5  12   3        5.13        2.99      1.49 o
  -4  12   3      215.99      177.71      5.16 o
  -3  12   3      654.42      724.32     12.24 o
  -2  12   3      218.03      203.36      4.86 o
  -1  12   3       51.34       57.50      2.55 o
   0  12   3      106.30       91.12      2.94 o
   1  12   3      631.00      631.73      8.93 o
   2  12   3      233.83      245.78      6.46 o
   3  12   3        1.24       -0.03      1.48 o
   4  12   3       60.60       51.97      3.04 o
   5  12   3      131.51      116.85      6.37 o
   6  12   3       36.35       38.90      4.78 o
   7  12   3        2.87       -0.08      4.04 o
   8  12   3        5.36        4.66      3.55 o
   9  12   3       12.87       16.22      4.39 o
  10  12   3        3.13        4.83      3.28 o
 -11  13   3        5.19        2.99      2.81 o
 -10  13   3        0.09       -1.17      2.37 o
  -9  13   3        0.56        0.13      2.20 o
  -8  13   3        0.04       -1.99      1.99 o
  -7  13   3        1.66       -0.25      1.73 o
  -6  13   3        3.97        5.08      1.62 o
  -5  13   3       79.68       86.65      3.65 o
  -4  13   3       34.44       30.74      2.55 o
  -3  13   3       84.89       89.08      3.80 o
  -2  13   3      156.33      159.12      5.09 o
  -1  13   3       17.60       27.74      2.10 o
   0  13   3       14.34       14.75      1.83 o
   1  13   3      302.15      274.72      6.07 o
   2  13   3      111.78       91.23      3.37 o
   3  13   3        3.01        6.09      1.97 o
   4  13   3       12.77        9.06      2.37 o
   5  13   3       10.14        7.21      2.47 o
   6  13   3       11.38        9.22      2.68 o
   7  13   3       11.97        4.65      3.52 o
   8  13   3        4.12        1.97      3.62 o
   9  13   3       30.57       35.02      5.56 o
 -11  14   3        4.36        8.19      3.27 o
 -10  14   3        5.98        2.06      2.88 o
  -9  14   3        6.74        8.51      3.32 o
  -8  14   3        5.34        7.73      2.48 o
  -7  14   3        2.70        1.49      1.85 o
  -6  14   3        0.00       -1.51      1.58 o
  -5  14   3        0.40       -1.60      1.60 o
  -4  14   3        0.39       -0.32      2.00 o
  -3  14   3       75.91       65.06      3.41 o
  -2  14   3      454.43      434.19      9.70 o
  -1  14   3       50.45       61.00      3.34 o
   0  14   3       39.69       33.64      2.69 o
   1  14   3      145.80      168.87      5.42 o
   2  14   3       87.11       75.30      3.65 o
   3  14   3       51.53       46.54      3.07 o
   4  14   3        0.99       -0.62      1.76 o
   5  14   3        1.16        3.91      2.09 o
   6  14   3        0.00        1.61      2.48 o
   7  14   3       20.13       22.51      3.38 o
   8  14   3        7.15        9.31      3.16 o
   9  14   3        0.78       -0.82      2.95 o
 -10  15   3        4.53       10.18      4.43 o
  -9  15   3        1.73        3.44      4.84 o
  -8  15   3        0.79       -0.04      3.41 o
  -7  15   3        0.11       -2.06      2.91 o
  -6  15   3       13.54       21.18      2.86 o
  -5  15   3       19.57       15.68      2.96 o
  -4  15   3      114.06      123.25      5.92 o
  -3  15   3       22.15       23.29      3.16 o
  -2  15   3        0.62        0.32      1.99 o
  -1  15   3       19.45       20.56      2.46 o
   0  15   3        0.02       -1.86      1.86 o
   1  15   3        6.98        5.74      2.28 o
   2  15   3        0.00       -1.17      1.76 o
   3  15   3        0.26       -0.09      1.91 o
   4  15   3        7.65       13.52      2.40 o
   5  15   3        0.04       -0.19      2.47 o
   6  15   3       88.39      103.32      5.37 o
   7  15   3        0.17       -2.00      2.61 o
   8  15   3        3.47        1.23      2.97 o
  -9  16   3       40.65       66.07      6.58 o
  -8  16   3        1.49       -0.28      3.36 o
  -7  16   3       26.72       21.98      4.43 o
  -6  16   3       24.28       28.53      6.27 o
  -5  16   3        2.12        1.30      2.20 o
  -4  16   3      110.26      115.15      5.93 o
  -3  16   3        2.34        2.04      2.34 o
  -2  16   3        7.38        8.41      2.58 o
  -1  16   3       13.51       16.30      5.37 o
   0  16   3       72.21       74.08      3.80 o
   1  16   3       30.84       33.52      2.94 o
   2  16   3        0.15       -1.81      1.81 o
   3  16   3       14.01       12.28      3.26 o
   4  16   3       11.13       21.42      5.22 o
   5  16   3        3.40        6.65      2.88 o
   6  16   3        0.38       -0.72      2.68 o
   7  16   3        3.13        1.46      3.10 o
  -8  17   3        1.49       -0.03      4.48 o
  -7  17   3        9.05       15.55      4.13 o
  -6  17   3       21.78       31.22      4.74 o
  -5  17   3        6.30        5.26      3.52 o
  -4  17   3       31.66       33.26      3.89 o
  -3  17   3       11.05        8.32      2.77 o
  -2  17   3       11.65        7.48      4.15 o
  -1  17   3        0.01        0.58      2.32 o
   0  17   3        1.09       -1.44      2.16 o
   1  17   3       19.46       26.16      2.82 o
   2  17   3        4.78        4.44      4.45 o
   3  17   3        2.31        0.17      2.67 o
   4  17   3        1.50       -2.76      2.76 o
   5  17   3        0.77       -0.69      2.73 o
   6  17   3        4.59        8.80      3.32 o
  -7  18   3       15.02       26.53      8.25 o
  -6  18   3       12.53       15.78      7.53 o
  -5  18   3        1.26        1.43      5.74 o
  -4  18   3        2.31        1.95      3.52 o
  -3  18   3        1.80        0.66      2.84 o
  -2  18   3        0.31       -0.15      3.42 o
  -1  18   3        1.51       -0.64      4.12 o
   0  18   3        0.15       -3.05      3.30 o
   1  18   3       10.98        5.55      4.48 o
   2  18   3       19.94       25.97      4.44 o
   3  18   3        1.08        4.64      3.64 o
   4  18   3        1.01       -0.86      5.71 o
   5  18   3        3.47       11.10      3.57 o
  -5  19   3        0.85       -5.74      5.74 o
  -4  19   3        4.67        5.02      5.74 o
  -3  19   3       49.87       53.07      8.96 o
  -2  19   3        2.33       -0.72      5.02 o
  -1  19   3        7.24        2.25      3.78 o
   0  19   3        0.01       -5.02      5.02 o
   1  19   3        0.05        1.08      4.30 o
   2  19   3        6.24       12.14      3.21 o
   3  19   3       87.30      102.43      6.40 o
  -2  20   3        3.96       -0.36      5.74 o
  -1  20   3        2.96       -2.87      5.02 o
   0  20   3        2.00       -2.87      5.74 o
 -14   0   4       23.80       13.76      4.18 o
 -12   0   4      211.51      206.00      8.87 o
 -10   0   4      200.12      189.04      7.73 o
  -8   0   4      107.51      104.80      2.90 o
  -6   0   4       66.50       53.73      2.13 o
  -4   0   4      690.34      749.01     12.41 o
  -2   0   4     8164.42     8284.17    131.94 o
   0   0   4      766.12      733.26      9.80 o
   2   0   4      318.56      313.61      6.00 o
   4   0   4      467.79      516.82     10.88 o
   6   0   4       81.40       75.63      2.80 o
   8   0   4      467.33      478.30      9.68 o
  10   0   4        4.29        1.74      2.78 o
  12   0   4       50.04       50.56      7.53 o
 -15   1   4        1.30        4.29      2.95 o
 -14   1   4       77.44       71.22      4.80 o
 -13   1   4        0.04        0.13      2.14 o
 -12   1   4      107.35       83.99      4.16 o
 -11   1   4        2.29        5.98      1.98 o
 -10   1   4      418.39      371.34      7.72 o
  -9   1   4        1.88        0.02      1.10 o
  -8   1   4      294.59      301.85      4.04 o
  -7   1   4       50.56       53.00      1.40 o
  -6   1   4     1491.40     1488.02     17.25 o
  -5   1   4      961.11      972.74     11.26 o
  -4   1   4       23.95       20.70      0.58 o
  -3   1   4      169.84      182.44      2.46 o
  -2   1   4     2884.43     2963.86     35.51 o
  -1   1   4      226.39      260.16      2.67 o
   0   1   4       71.79       66.39      1.14 o
   1   1   4       13.85       17.26      0.59 o
   2   1   4       32.28       38.82      1.21 o
   3   1   4      111.33      119.17      3.23 o
   4   1   4      263.82      264.31      4.98 o
   5   1   4      177.28      180.75      3.88 o
   6   1   4      354.56      339.33      5.82 o
   7   1   4        3.19        3.24      0.92 o
   8   1   4       41.38       40.87      2.26 o
   9   1   4        4.15        4.01      1.57 o
  10   1   4        0.00        0.36      1.59 o
  11   1   4       10.55       11.54      2.11 o
  12   1   4       15.78       16.62      6.45 o
 -15   2   4       20.30       26.07      3.74 o
 -14   2   4        7.98       11.67      3.10 o
 -13   2   4        1.29        4.92      2.32 o
 -12   2   4       10.21       14.24      2.42 o
 -11   2   4      153.53      159.48      5.69 o
 -10   2   4      103.06      104.81      4.48 o
  -9   2   4      629.33      615.81      8.14 o
  -8   2   4      645.71      625.69      6.92 o
  -7   2   4       27.80       27.27      1.02 o
  -6   2   4      133.27      135.57      2.30 o
  -5   2   4        8.19       14.35      0.59 o
  -4   2   4        1.69        3.06      0.35 o
  -3   2   4     1464.34     1415.20     17.21 o
  -2   2   4     3311.32     3305.12     37.08 o
  -1   2   4       46.42       59.84      1.09 o
   0   2   4      421.44      414.12      7.32 o
   1   2   4      570.58      567.71      5.83 o
   2   2   4      378.32      368.77      4.30 o
   3   2   4      625.67      670.58      9.63 o
   4   2   4       21.45       19.19      1.39 o
   5   2   4      119.60      103.68      2.47 o
   6   2   4      359.08      364.54      6.08 o
   7   2   4        1.41        0.15      1.21 o
   8   2   4      179.10      176.03      4.28 o
   9   2   4        0.91       -0.82      1.37 o
  10   2   4        0.33        1.05      1.50 o
  11   2   4        9.56        7.06      2.08 o
  12   2   4        7.08        7.59      8.07 o
 -15   3   4       11.03       16.03      6.78 o
 -14   3   4        3.04        1.96      2.40 o
 -13   3   4        1.22       -0.73      2.06 o
 -12   3   4       95.65       91.30      8.75 o
 -11   3   4      104.11       91.08      3.99 o
 -10   3   4        5.18        1.77      1.56 o
  -9   3   4       33.99       42.80      2.30 o
  -8   3   4        0.40        0.37      0.73 o
  -7   3   4       22.18       22.15      0.98 o
  -6   3   4       96.64      116.44      2.02 o
  -5   3   4        2.60        5.71      0.47 o
  -4   3   4       56.86       52.38      1.05 o
  -3   3   4      792.28      794.71      8.70 o
  -2   3   4       92.97       79.81      1.34 o
  -1   3   4       48.83       61.68      1.06 o
   0   3   4     2482.58     2614.40     28.98 o
   1   3   4      125.32      125.14      2.08 o
   2   3   4     4431.24     4580.40     50.86 o
   3   3   4      846.15      885.68     12.33 o
   4   3   4       23.47       21.95      1.37 o
   5   3   4       78.35       71.37      2.44 o
   6   3   4      104.52       94.81      3.06 o
   7   3   4       27.46       27.38      1.94 o
   8   3   4        0.91        0.69      1.35 o
   9   3   4       83.43       84.45      3.13 o
  10   3   4        9.83       12.65      1.98 o
  11   3   4        2.33        1.63      1.95 o
  12   3   4        0.69        0.36      3.30 o
 -15   4   4       10.10       15.18      3.86 o
 -14   4   4       24.53       30.30      4.07 o
 -13   4   4        0.88       -1.05      2.41 o
 -12   4   4        0.09        2.02      2.18 o
 -11   4   4        0.44        0.06      2.13 o
 -10   4   4       49.92       45.03      2.73 o
  -9   4   4      410.18      410.12      6.91 o
  -8   4   4      389.45      380.05      5.67 o
  -7   4   4      108.50      119.16      2.21 o
  -6   4   4       20.19       27.10      0.93 o
  -5   4   4      102.22      108.46      2.26 o
  -4   4   4      160.04      181.87      2.48 o
  -3   4   4     1357.53     1335.99     13.58 o
  -2   4   4      751.18      786.50      8.70 o
  -1   4   4     3998.39     4363.68     48.34 o
   0   4   4        0.53        0.97      0.38 o
   1   4   4      253.80      279.50      3.36 o
   2   4   4      276.73      304.19      3.93 o
   3   4   4       84.98      100.52      3.11 o
   4   4   4       41.02       41.55      3.33 o
   5   4   4      143.00      144.25      3.63 o
   6   4   4        0.02       -0.55      1.07 o
   7   4   4       81.29       73.96      3.36 o
   8   4   4       39.31       34.67      2.38 o
   9   4   4        5.39        7.43      1.64 o
  10   4   4       14.95       15.58      2.10 o
  11   4   4        0.01       -1.91      1.91 o
  12   4   4        1.38        3.59      3.30 o
 -14   5   4        0.47        0.79      2.88 o
 -13   5   4        0.28       -1.55      2.48 o
 -12   5   4        3.74        3.45      2.32 o
 -11   5   4       23.69       23.04      4.54 o
 -10   5   4        8.13       11.73      1.92 o
  -9   5   4       59.47       50.98      2.63 o
  -8   5   4      183.54      181.81      4.41 o
  -7   5   4      863.38      842.40      9.76 o
  -6   5   4      270.22      297.69      4.00 o
  -5   5   4       29.84       31.12      1.03 o
  -4   5   4      577.79      621.00      7.59 o
  -3   5   4       23.19       23.09      0.80 o
  -2   5   4       37.77       42.95      1.20 o
  -1   5   4       72.31       98.97      1.89 o
   0   5   4      361.50      374.68      4.55 o
   1   5   4      772.03      753.04      8.49 o
   2   5   4        0.03        0.60      0.44 o
   3   5   4      143.09      151.91      2.54 o
   4   5   4       70.87       60.11      2.10 o
   5   5   4      160.14      167.87      3.98 o
   6   5   4       22.13       23.82      2.17 o
   7   5   4       83.77       73.45      4.34 o
   8   5   4        1.97        0.85      1.49 o
   9   5   4        6.53        6.59      1.70 o
  10   5   4        5.26        4.07      2.77 o
  11   5   4        3.33        1.64      2.31 o
  12   5   4        0.01       -0.61      3.27 o
 -14   6   4       12.90       16.37      3.73 o
 -13   6   4        0.57       -1.13      2.55 o
 -12   6   4        2.35       -2.13      2.13 o
 -11   6   4        7.73        7.31      1.93 o
 -10   6   4       74.64       69.24      3.35 o
  -9   6   4       54.75       61.74      2.95 o
  -8   6   4       18.70       17.51      1.96 o
  -7   6   4        0.05       -0.49      0.87 o
  -6   6   4        4.18        4.07      0.63 o
  -5   6   4       82.73       97.79      1.80 o
  -4   6   4      565.45      636.64      7.39 o
  -3   6   4       40.83       46.45      1.17 o
  -2   6   4      422.23      393.87      5.44 o
  -1   6   4      573.05      554.10      7.37 o
   0   6   4      146.54      188.31      2.91 o
   1   6   4      700.21      705.20      9.25 o
   2   6   4       71.68       82.07      1.79 o
   3   6   4        6.95        5.48      0.67 o
   4   6   4       16.01       17.01      0.99 o
   5   6   4        5.60        4.32      1.15 o
   6   6   4      580.17      572.20     10.05 o
   7   6   4      316.50      303.12      6.65 o
   8   6   4      164.67      177.78      4.94 o
   9   6   4        0.41       -1.66      1.66 o
  10   6   4        0.09       -0.15      1.69 o
  11   6   4        0.83       -2.06      2.06 o
  12   6   4        1.41        2.59      3.42 o
 -14   7   4        2.56        4.42      3.31 o
 -13   7   4        0.64        2.75      2.73 o
 -12   7   4        4.29        6.36      2.37 o
 -11   7   4        0.14        0.68      1.78 o
 -10   7   4       18.21       19.86      3.94 o
  -9   7   4       44.72       48.86      2.72 o
  -8   7   4      127.43      126.22      3.50 o
  -7   7   4        0.75        0.58      0.80 o
  -6   7   4        4.61        6.14      0.80 o
  -5   7   4       19.19       26.87      1.04 o
  -4   7   4       22.13       33.09      1.06 o
  -3   7   4        2.95        2.19      0.57 o
  -2   7   4      298.57      368.87      4.90 o
  -1   7   4        8.90        7.79      0.87 o
   0   7   4        1.19        0.77      0.56 o
   1   7   4       16.73       10.35      0.87 o
   2   7   4      421.48      442.61      5.93 o
   3   7   4       44.98       32.56      1.08 o
   4   7   4      263.39      273.84      3.71 o
   5   7   4        0.17        0.32      0.88 o
   6   7   4      126.39      121.38      3.68 o
   7   7   4        7.08        5.83      1.55 o
   8   7   4       19.78       21.37      2.22 o
   9   7   4        2.66        0.65      1.89 o
  10   7   4       44.44       48.25      4.14 o
  11   7   4        1.64       -0.21      2.31 o
 -14   8   4       21.94       26.32      4.21 o
 -13   8   4       10.38        4.74      3.03 o
 -12   8   4        6.86        8.21      2.35 o
 -11   8   4       37.05       35.55      2.95 o
 -10   8   4        6.37        5.74      2.28 o
  -9   8   4       18.45       20.66      2.10 o
  -8   8   4        0.91        0.93      1.24 o
  -7   8   4       16.18       16.77      1.57 o
  -6   8   4      111.29      107.84      2.20 o
  -5   8   4       19.59       28.54      1.15 o
  -4   8   4        0.00        2.39      0.65 o
  -3   8   4       89.50       76.37      1.63 o
  -2   8   4      286.38      303.43      4.47 o
  -1   8   4        1.41        2.03      0.84 o
   0   8   4      100.95       81.89      2.19 o
   1   8   4      174.79      181.11      3.29 o
   2   8   4      136.85      114.40      2.33 o
   3   8   4      478.87      496.15      7.20 o
   4   8   4      165.19      159.57      2.83 o
   5   8   4       54.36       54.47      1.93 o
   6   8   4        4.65        2.38      1.26 o
   7   8   4       65.19       70.74      3.10 o
   8   8   4       36.65       36.82      2.60 o
   9   8   4        0.25       -0.58      1.95 o
  10   8   4        3.26        2.90      2.38 o
  11   8   4        7.10        8.72      2.69 o
 -13   9   4       10.81        9.54      3.77 o
 -12   9   4       16.43       25.42      3.09 o
 -11   9   4        3.97        3.62      2.37 o
 -10   9   4        2.40        3.54      2.11 o
  -9   9   4       10.50        4.69      1.99 o
  -8   9   4        9.41       10.24      1.57 o
  -7   9   4      444.79      417.19      7.73 o
  -6   9   4      295.85      269.21      4.24 o
  -5   9   4       12.46       12.97      1.06 o
  -4   9   4       85.10       92.55      2.08 o
  -3   9   4        4.87        3.42      0.69 o
  -2   9   4       61.92       62.30      1.57 o
  -1   9   4        0.05        2.18      0.79 o
   0   9   4      124.62      123.44      2.52 o
   1   9   4      210.37      228.16      3.90 o
   2   9   4       29.78       34.48      1.48 o
   3   9   4      753.12      769.01     10.49 o
   4   9   4       63.05       63.04      2.02 o
   5   9   4        1.95        0.46      1.07 o
   6   9   4      138.22      140.91      3.71 o
   7   9   4       40.03       44.26      2.27 o
   8   9   4      134.56      158.16      5.48 o
   9   9   4        7.58        9.22      3.11 o
  10   9   4       11.82       15.67      2.83 o
  11   9   4       19.51       28.83      4.94 o
 -13  10   4        0.01       -2.01      2.43 o
 -12  10   4        0.35        3.47      2.36 o
 -11  10   4        0.04        4.02      2.47 o
 -10  10   4       65.58       67.90      4.25 o
  -9  10   4       13.09       11.28      2.47 o
  -8  10   4        0.49        2.21      1.32 o
  -7  10   4      234.60      233.91      5.22 o
  -6  10   4        1.56        0.02      1.15 o
  -5  10   4       25.77       20.95      2.67 o
  -4  10   4       18.63       21.72      1.25 o
  -3  10   4        1.00        0.32      0.59 o
  -2  10   4      342.50      328.29      4.71 o
  -1  10   4      311.75      317.34      5.62 o
   0  10   4       17.21       17.24      1.06 o
   1  10   4      484.18      501.39      7.85 o
   2  10   4       12.33        9.42      1.33 o
   3  10   4      308.85      295.76      5.47 o
   4  10   4       16.05       16.97      1.60 o
   5  10   4       68.29       59.95      2.39 o
   6  10   4       12.95       12.20      1.54 o
   7  10   4       97.03       89.67      4.30 o
   8  10   4       18.25       24.79      2.67 o
   9  10   4       12.92       13.91      2.94 o
  10  10   4       14.49       15.89      2.80 o
 -13  11   4        1.62        0.90      2.81 o
 -12  11   4       14.24       17.28      3.08 o
 -11  11   4        0.01        1.32      2.53 o
 -10  11   4        0.07       -2.10      2.10 o
  -9  11   4       10.70        7.95      2.41 o
  -8  11   4       17.80       22.75      2.21 o
  -7  11   4      220.30      196.82      4.92 o
  -6  11   4       80.14       87.34      3.14 o
  -5  11   4      207.14      217.23      4.15 o
  -4  11   4       74.78       71.70      2.39 o
  -3  11   4       48.35       52.44      1.79 o
  -2  11   4      254.38      235.32      3.78 o
  -1  11   4       25.14       29.27      1.45 o
   0  11   4      531.33      479.22      7.58 o
   1  11   4      398.89      398.77      6.67 o
   2  11   4       23.45       26.51      1.97 o
   3  11   4       94.26      102.46      3.15 o
   4  11   4      271.73      242.39      5.38 o
   5  11   4       31.14       40.89      2.47 o
   6  11   4       37.23       38.39      3.30 o
   7  11   4        3.00        4.81      2.23 o
   8  11   4       12.61       11.44      2.25 o
   9  11   4        4.05        6.38      4.84 o
  10  11   4        5.68        2.15      2.90 o
 -12  12   4        0.02       -2.77      2.77 o
 -11  12   4        0.05        4.25      2.88 o
 -10  12   4       11.14       11.38      2.79 o
  -9  12   4        6.39        1.37      2.26 o
  -8  12   4        7.26        9.10      2.34 o
  -7  12   4        1.85        1.35      1.46 o
  -6  12   4        0.48        0.84      1.64 o
  -5  12   4        0.07       -1.42      1.42 o
  -4  12   4        1.17        2.26      2.12 o
  -3  12   4      336.31      319.48      6.22 o
  -2  12   4      332.31      354.20      7.45 o
  -1  12   4      440.23      430.12      7.37 o
   0  12   4       58.34       45.41      2.17 o
   1  12   4      212.87      199.99      5.26 o
   2  12   4       15.48       16.67      1.61 o
   3  12   4        8.45        3.42      2.13 o
   4  12   4       47.33       49.71      2.73 o
   5  12   4        0.29        0.91      2.05 o
   6  12   4       11.50        6.81      2.58 o
   7  12   4        0.29       -2.03      2.93 o
   8  12   4        1.23        1.57      3.27 o
   9  12   4        9.93       16.49      4.54 o
  10  12   4       12.48       11.65      4.48 o
 -11  13   4        0.01       -0.99      2.60 o
 -10  13   4        3.16        4.01      2.48 o
  -9  13   4        0.16        2.54      2.47 o
  -8  13   4        7.11        4.79      2.40 o
  -7  13   4        6.36        6.21      1.85 o
  -6  13   4       27.06       34.64      2.40 o
  -5  13   4       83.48       71.55      3.28 o
  -4  13   4       75.67       75.74      3.15 o
  -3  13   4      290.86      311.10      8.96 o
  -2  13   4      555.83      529.73     11.02 o
  -1  13   4      600.33      615.42     12.31 o
   0  13   4       51.14       48.38      2.92 o
   1  13   4       22.68       28.22      2.59 o
   2  13   4        3.26        5.38      2.20 o
   3  13   4       19.77       22.69      2.95 o
   4  13   4       95.60       89.33      7.09 o
   5  13   4        0.39       -0.90      2.16 o
   6  13   4        0.36       -0.08      2.31 o
   7  13   4        3.95        5.76      3.62 o
   8  13   4        0.50        4.75      3.96 o
   9  13   4        0.04        1.32      3.85 o
 -11  14   4        1.77        6.71      3.83 o
 -10  14   4        0.33        3.10      2.73 o
  -9  14   4        4.90        4.42      2.48 o
  -8  14   4        0.37        0.26      2.13 o
  -7  14   4        1.95        6.22      3.23 o
  -6  14   4       27.72       28.81      2.85 o
  -5  14   4       11.05        8.34      2.32 o
  -4  14   4        0.53        1.56      2.05 o
  -3  14   4      136.88      129.20      5.72 o
  -2  14   4      117.05       97.88      7.10 o
  -1  14   4       19.46       14.54      2.58 o
   0  14   4       76.75       70.44      4.86 o
   1  14   4        8.55        7.05      2.26 o
   2  14   4       27.38       25.56      3.14 o
   3  14   4        7.90        6.32      2.37 o
   4  14   4        1.67        2.45      2.26 o
   5  14   4       10.52       10.04      2.85 o
   6  14   4        0.97        1.98      3.52 o
   7  14   4        1.55       -2.47      3.52 o
   8  14   4       32.14       38.07     12.37 o
 -10  15   4        4.90       10.58      7.35 o
  -9  15   4        1.09        1.21      6.10 o
  -8  15   4        0.44       -2.52      3.01 o
  -7  15   4        8.21        6.58      5.74 o
  -6  15   4        0.91       -1.98      1.98 o
  -5  15   4        0.43        0.05      2.18 o
  -4  15   4       75.26       65.99      4.40 o
  -3  15   4        1.25        5.18      2.26 o
  -2  15   4      144.98      137.96      6.19 o
  -1  15   4       11.06        7.86      2.47 o
   0  15   4       16.32       17.11      2.79 o
   1  15   4       31.80       30.27      3.35 o
   2  15   4       29.24       32.48      3.45 o
   3  15   4        8.97       12.60      2.88 o
   4  15   4        6.00        6.55      2.73 o
   5  15   4        1.34       -0.60      3.10 o
   6  15   4        1.04        0.60      3.78 o
   7  15   4       20.28       49.29      6.63 o
   8  15   4        0.30       -3.59      5.74 o
  -9  16   4        0.00        5.15      4.03 o
  -8  16   4        1.46        0.60      3.25 o
  -7  16   4       11.29       16.35      4.29 o
  -6  16   4        0.12       -0.36      4.30 o
  -5  16   4       54.82       46.80      6.45 o
  -4  16   4        1.13        2.37      2.41 o
  -3  16   4       47.90       38.07      3.73 o
  -2  16   4        2.34       -0.62      2.16 o
  -1  16   4       14.67       14.69      2.88 o
   0  16   4        0.02        1.55      2.28 o
   1  16   4        1.24        0.72      2.13 o
   2  16   4       15.99       16.05      4.29 o
   3  16   4        0.40       -0.95      2.31 o
   4  16   4        0.09        1.90      3.67 o
   5  16   4       82.52       88.61      7.45 o
   6  16   4        6.27        0.01      7.71 o
   7  16   4        4.21        0.00      6.10 o
  -8  17   4        3.06        0.99      3.87 o
  -7  17   4        0.01        5.47      3.78 o
  -6  17   4        3.56        8.62      4.84 o
  -5  17   4       82.28       83.09      6.58 o
  -4  17   4       16.44       14.17      3.87 o
  -3  17   4        0.16        0.37      3.01 o
  -2  17   4        1.19        1.44      2.56 o
  -1  17   4        6.30        5.99      2.68 o
   0  17   4        8.48        6.97      2.77 o
   1  17   4        1.02       -1.12      2.41 o
   2  17   4        0.93        1.08      3.29 o
   3  17   4        0.00       -3.23      3.36 o
   4  17   4        5.72        4.98      4.18 o
   5  17   4        0.03        0.35      3.92 o
   6  17   4        4.93        6.10      6.45 o
  -7  18   4       80.09       89.37      7.34 o
  -6  18   4        7.54       13.67      7.17 o
  -5  18   4        1.76       -0.40      3.76 o
  -4  18   4        5.49       -0.11      3.27 o
  -3  18   4        4.82        3.31      6.99 o
  -2  18   4       16.04       16.25      5.56 o
  -1  18   4        4.71        4.38      3.42 o
   0  18   4        6.96        6.81      5.74 o
   1  18   4        0.13       -1.77      3.52 o
   2  18   4       15.76       24.85      5.92 o
   3  18   4       57.33       72.43     10.04 o
   4  18   4        3.20        0.00      6.10 o
  -5  19   4        4.48        3.59      6.10 o
  -4  19   4       10.22        3.94      6.45 o
  -3  19   4       10.61       15.42      6.81 o
  -2  19   4       15.81       13.27      6.45 o
  -1  19   4       30.08       35.14      7.89 o
   0  19   4       15.20       24.38      7.17 o
   1  19   4       18.04       22.23      7.53 o
   2  19   4       12.76        7.53      6.45 o
 -15   0   5        0.08        7.34      5.56 o
 -13   0   5       81.76       76.01      5.95 o
 -11   0   5        0.60        2.11      2.51 o
  -9   0   5      150.91      142.30      4.14 o
  -7   0   5       38.07       36.79      2.13 o
  -5   0   5     1159.50     1196.10     19.54 o
  -3   0   5        3.95        4.29      0.47 o
  -1   0   5     1173.98     1198.93     14.61 o
   1   0   5      747.11      693.68     10.48 o
   3   0   5      255.09      245.50      5.28 o
   5   0   5      765.77      761.21     15.84 o
   7   0   5      110.86      113.15      3.72 o
   9   0   5       20.35       17.01      2.93 o
  11   0   5        0.43       -1.08      2.79 o
 -15   1   5       32.85       31.07      3.70 o
 -14   1   5       47.51       50.68      4.03 o
 -13   1   5      195.54      193.01      6.40 o
 -12   1   5        0.31       -1.88      1.88 o
 -11   1   5       42.58       38.84      2.81 o
 -10   1   5       15.71       18.37      2.10 o
  -9   1   5       15.45       18.96      1.16 o
  -8   1   5      118.18      120.20      2.16 o
  -7   1   5       70.09       80.37      1.78 o
  -6   1   5      521.48      544.47      6.77 o
  -5   1   5        5.01        5.01      0.41 o
  -4   1   5      223.54      228.66      2.83 o
  -3   1   5        4.70        5.15      0.59 o
  -2   1   5      138.67      160.49      2.62 o
  -1   1   5      125.94      145.13      2.12 o
   0   1   5     2477.38     2537.93     25.22 o
   1   1   5      636.46      703.76      7.18 o
   2   1   5       14.01       14.44      0.93 o
   3   1   5     1768.52     1823.43     27.14 o
   4   1   5       83.70       81.53      2.41 o
   5   1   5      390.67      375.23      6.21 o
   6   1   5       22.80       19.77      1.28 o
   7   1   5       25.51       27.32      1.41 o
   8   1   5        0.10        0.04      1.33 o
   9   1   5       70.52       84.87      3.25 o
  10   1   5       15.91       18.52      2.35 o
  11   1   5       13.70        9.19      2.95 o
  12   1   5        2.01        7.48      3.67 o
 -15   2   5       34.55       35.87      4.47 o
 -14   2   5       48.28       44.47      3.76 o
 -13   2   5        2.62        5.29      2.34 o
 -12   2   5       18.12       20.03      2.63 o
 -11   2   5        0.81       -0.26      1.67 o
 -10   2   5       24.41       31.16      2.45 o
  -9   2   5        2.64        1.49      0.90 o
  -8   2   5       23.17       20.62      1.00 o
  -7   2   5      770.77      814.88     10.60 o
  -6   2   5      485.85      522.21      6.20 o
  -5   2   5       12.67       12.13      0.51 o
  -4   2   5     1202.46     1209.39     13.12 o
  -3   2   5      179.56      168.09      2.89 o
  -2   2   5      442.81      472.09      5.80 o
  -1   2   5        5.94        6.83      0.49 o
   0   2   5      502.77      490.68      5.13 o
   1   2   5      342.46      361.24      3.87 o
   2   2   5      766.46      765.80      7.92 o
   3   2   5      127.89      155.11      4.27 o
   4   2   5        2.71        1.01      0.83 o
   5   2   5        5.20        5.99      0.99 o
   6   2   5        0.73        0.42      0.88 o
   7   2   5       52.62       46.55      2.42 o
   8   2   5        6.70        9.52      1.62 o
   9   2   5       23.83       23.74      2.16 o
  10   2   5       35.96       41.05      3.46 o
  11   2   5       36.98       43.71      3.79 o
  12   2   5        0.17        0.97      2.77 o
 -15   3   5        4.62        2.33      3.27 o
 -14   3   5       38.87       49.39      6.32 o
 -13   3   5       39.87       34.47      3.79 o
 -12   3   5      107.42      115.82     10.40 o
 -11   3   5       59.87       51.71      3.56 o
 -10   3   5      235.34      208.74      5.69 o
  -9   3   5       56.58       59.88      2.57 o
  -8   3   5        0.77        1.80      0.72 o
  -7   3   5        0.96        0.42      0.47 o
  -6   3   5      504.58      529.55      6.31 o
  -5   3   5      213.77      225.48      2.80 o
  -4   3   5      193.78      214.62      3.16 o
  -3   3   5      168.23      191.68      2.84 o
  -2   3   5       67.62       98.49      2.14 o
  -1   3   5     2285.47     2440.39     25.80 o
   0   3   5     1493.15     1649.88     17.58 o
   1   3   5      680.63      740.82      8.38 o
   2   3   5       74.11       57.90      1.62 o
   3   3   5      158.12      189.36      4.12 o
   4   3   5       33.31       32.98      1.62 o
   5   3   5        0.67        1.05      1.02 o
   6   3   5       41.23       41.65      3.12 o
   7   3   5       48.97       44.22      3.81 o
   8   3   5       46.04       39.65      2.67 o
   9   3   5        0.40        1.70      1.56 o
  10   3   5      118.52      129.67      4.54 o
  11   3   5        8.13        9.18      2.64 o
  12   3   5        0.60        2.03      2.90 o
 -15   4   5       10.32       13.56      5.59 o
 -14   4   5        6.26        2.60      4.08 o
 -13   4   5        3.97        5.99      2.76 o
 -12   4   5        0.62        0.07      2.11 o
 -11   4   5       22.89       19.96      2.82 o
 -10   4   5       63.08       65.92      3.22 o
  -9   4   5     1224.35     1210.28     16.85 o
  -8   4   5      174.35      155.91      2.74 o
  -7   4   5       18.49       19.26      0.96 o
  -6   4   5      253.08      261.31      3.20 o
  -5   4   5      238.29      259.02      3.34 o
  -4   4   5     1193.17     1299.98     14.98 o
  -3   4   5      510.15      523.02      6.38 o
  -2   4   5        0.80        0.83      0.40 o
  -1   4   5       11.92        7.50      1.08 o
   0   4   5     2948.28     3206.22     35.54 o
   1   4   5      111.72      164.41      2.47 o
   2   4   5       16.38       13.34      0.76 o
   3   4   5       61.48       58.90      1.53 o
   4   4   5       80.25       74.87      2.62 o
   5   4   5      164.64      167.71      4.05 o
   6   4   5       65.85       67.31      2.65 o
   7   4   5        0.01       -0.61      1.31 o
   8   4   5       32.55       37.84      2.53 o
   9   4   5        0.85        0.02      1.69 o
  10   4   5        0.53        3.48      1.90 o
  11   4   5        0.96        2.02      2.28 o
  12   4   5        2.19       -1.15      2.82 o
 -15   5   5       11.90       13.87      6.28 o
 -14   5   5        0.00       -1.10      2.64 o
 -13   5   5        0.76        0.58      2.55 o
 -12   5   5        9.97       14.06      4.75 o
 -11   5   5        7.83        5.43      1.85 o
 -10   5   5      131.57      126.07      4.35 o
  -9   5   5      193.01      192.72      5.18 o
  -8   5   5       13.86       15.09      1.10 o
  -7   5   5       85.17       76.91      2.51 o
  -6   5   5      358.67      369.55      4.71 o
  -5   5   5       43.70       48.70      1.76 o
  -4   5   5     1854.70     1993.68     21.34 o
  -3   5   5      325.81      326.92      4.03 o
  -2   5   5      221.85      235.65      3.09 o
  -1   5   5       74.59       76.29      1.40 o
   0   5   5        7.42        1.94      0.47 o
   1   5   5     1082.39     1154.72     11.98 o
   2   5   5      339.85      344.94      4.68 o
   3   5   5        0.13        0.21      0.59 o
   4   5   5       23.72       22.00      1.35 o
   5   5   5       61.31       61.33      2.44 o
   6   5   5       39.97       36.53      2.16 o
   7   5   5       83.46       79.62      3.14 o
   8   5   5      102.10      101.68      3.79 o
   9   5   5        2.99        2.38      1.77 o
  10   5   5       16.44       15.60      2.60 o
  11   5   5        2.41        5.16      2.76 o
 -14   6   5        0.26       -2.27      2.73 o
 -13   6   5        2.53        1.65      2.62 o
 -12   6   5        0.00       -0.73      1.77 o
 -11   6   5        9.50        4.79      1.82 o
 -10   6   5       15.42       17.73      2.57 o
  -9   6   5       17.81       16.55      2.34 o
  -8   6   5       73.62       73.71      2.36 o
  -7   6   5      308.96      302.03      4.22 o
  -6   6   5      194.45      217.89      3.63 o
  -5   6   5       26.03       33.98      1.37 o
  -4   6   5        3.87        6.51      0.60 o
  -3   6   5     1348.45     1423.45     16.58 o
  -2   6   5      419.13      520.02      7.05 o
  -1   6   5      881.03      962.66     12.17 o
   0   6   5      592.23      659.54      7.64 o
   1   6   5        0.55        3.59      0.51 o
   2   6   5       99.36      119.57      2.20 o
   3   6   5      190.35      206.67      3.29 o
   4   6   5        2.02        2.11      0.77 o
   5   6   5        0.22        0.11      0.97 o
   6   6   5       36.38       32.48      2.31 o
   7   6   5      256.04      263.43      6.12 o
   8   6   5       26.79       29.15      3.42 o
   9   6   5        5.19        5.29      2.13 o
  10   6   5        2.71        1.04      1.90 o
  11   6   5        4.65        4.23      2.74 o
 -14   7   5        6.75       11.68      3.30 o
 -13   7   5        5.25        1.25      3.34 o
 -12   7   5        1.30       -0.93      1.97 o
 -11   7   5        0.23       -0.92      1.70 o
 -10   7   5       25.36       22.11      2.62 o
  -9   7   5       17.34       14.49      2.20 o
  -8   7   5        1.92        0.57      1.08 o
  -7   7   5      451.75      464.60      6.31 o
  -6   7   5        0.01       -0.15      0.62 o
  -5   7   5      721.47      692.93      8.13 o
  -4   7   5      145.78      139.97      2.33 o
  -3   7   5        1.01        1.21      0.56 o
  -2   7   5      229.81      246.51      4.29 o
  -1   7   5       68.95       71.53      2.52 o
   0   7   5       11.71       14.42      0.96 o
   1   7   5      209.75      194.42      3.14 o
   2   7   5       43.52       36.67      1.14 o
   3   7   5       13.93       11.20      0.84 o
   4   7   5        0.52        0.62      0.93 o
   5   7   5      562.19      548.88      8.68 o
   6   7   5       73.18       69.63      2.60 o
   7   7   5       17.34       16.75      1.87 o
   8   7   5       24.74       21.95      2.54 o
   9   7   5        4.07        0.34      1.93 o
  10   7   5        5.78        0.85      2.09 o
  11   7   5        1.44       -2.47      2.47 o
 -14   8   5        0.44       -1.84      2.82 o
 -13   8   5        1.20       -1.19      2.15 o
 -12   8   5       30.36       28.39      3.00 o
 -11   8   5       11.33       14.00      3.80 o
 -10   8   5        3.80        3.79      2.25 o
  -9   8   5        7.78        5.84      1.60 o
  -8   8   5        0.53       -0.60      1.13 o
  -7   8   5      263.95      228.40      4.14 o
  -6   8   5       87.81       79.52      2.00 o
  -5   8   5        0.00        0.72      0.66 o
  -4   8   5      434.81      427.28      5.71 o
  -3   8   5        9.36       13.14      1.14 o
  -2   8   5      103.30      128.63      2.83 o
  -1   8   5       28.89       29.71      1.17 o
   0   8   5        3.80        2.67      0.70 o
   1   8   5      143.23      147.73      2.66 o
   2   8   5       15.08       12.07      1.10 o
   3   8   5        0.16       -0.73      0.73 o
   4   8   5      105.43       97.91      2.19 o
   5   8   5      934.08      931.69     12.64 o
   6   8   5       26.85       25.39      1.76 o
   7   8   5       55.97       54.14      2.72 o
   8   8   5        6.31        6.96      1.79 o
   9   8   5       11.14        9.90      2.44 o
  10   8   5        3.64        1.79      2.52 o
  11   8   5        0.12        3.40      3.67 o
 -13   9   5        1.04        1.22      2.40 o
 -12   9   5        0.75       -1.17      2.00 o
 -11   9   5       13.82       19.69      2.95 o
 -10   9   5       55.84       51.67      3.65 o
  -9   9   5       47.86       53.89      2.87 o
  -8   9   5      136.70      129.89      3.74 o
  -7   9   5      120.47      134.13      3.35 o
  -6   9   5       16.46       12.90      1.25 o
  -5   9   5      342.97      352.46      4.78 o
  -4   9   5      188.22      212.90      3.26 o
  -3   9   5        7.22        5.38      0.72 o
  -2   9   5       24.31       24.45      1.69 o
  -1   9   5       47.30       50.60      2.54 o
   0   9   5        0.01       -0.42      0.67 o
   1   9   5       25.72       20.57      1.21 o
   2   9   5      245.81      242.19      4.28 o
   3   9   5      243.84      255.78      4.22 o
   4   9   5        0.92        1.09      1.06 o
   5   9   5      166.11      169.85      4.50 o
   6   9   5       16.00       17.35      2.42 o
   7   9   5        1.42       -1.38      1.38 o
   8   9   5       16.80       21.55      2.22 o
   9   9   5       18.76       21.06      3.29 o
  10   9   5        7.84       16.13      3.55 o
 -13  10   5       10.79       14.81      3.02 o
 -12  10   5        0.24        3.56      2.68 o
 -11  10   5       19.54       16.49      3.03 o
 -10  10   5       38.24       44.94      3.58 o
  -9  10   5       68.62       79.32      3.52 o
  -8  10   5        0.12       -0.03      1.52 o
  -7  10   5        3.51        4.32      1.37 o
  -6  10   5       91.06       92.99      2.79 o
  -5  10   5       24.13       27.26      1.52 o
  -4  10   5      252.37      253.21      3.97 o
  -3  10   5      106.89       95.49      1.99 o
  -2  10   5      293.93      290.03      5.69 o
  -1  10   5        1.12       -0.85      0.85 o
   0  10   5        5.80        3.40      0.90 o
   1  10   5        0.38       -0.83      0.87 o
   2  10   5        4.51        2.62      0.98 o
   3  10   5      418.74      426.51      7.28 o
   4  10   5      425.61      414.20      8.82 o
   5  10   5       14.60       13.48      2.34 o
   6  10   5       89.41       85.09      3.65 o
   7  10   5        0.08        1.42      1.78 o
   8  10   5        0.00        0.09      2.38 o
   9  10   5        2.78        3.33      3.41 o
  10  10   5        2.06        7.81      2.85 o
 -13  11   5        0.97        1.53      2.63 o
 -12  11   5        2.90        2.26      2.68 o
 -11  11   5       11.49       15.59      3.25 o
 -10  11   5        3.36        5.69      2.41 o
  -9  11   5        3.14        5.47      2.32 o
  -8  11   5      109.58       96.81      3.79 o
  -7  11   5       42.41       42.14      3.50 o
  -6  11   5      207.86      211.93      4.99 o
  -5  11   5        6.78        5.32      1.26 o
  -4  11   5      163.79      162.58      3.86 o
  -3  11   5      243.92      229.27      5.06 o
  -2  11   5      274.72      273.29      7.70 o
  -1  11   5       59.93       60.85      2.58 o
   0  11   5      115.85      114.78      2.92 o
   1  11   5       30.67       31.23      1.86 o
   2  11   5      107.56       98.20      3.17 o
   3  11   5       15.12       14.54      1.90 o
   4  11   5        4.22        0.85      1.44 o
   5  11   5        0.97       -0.21      1.48 o
   6  11   5        0.08        2.22      1.74 o
   7  11   5        0.44        2.06      1.84 o
   8  11   5       33.09       37.47      3.08 o
   9  11   5        3.48        0.36      5.02 o
 -12  12   5        2.00        6.22      2.90 o
 -11  12   5        0.08        1.70      3.78 o
 -10  12   5        1.29       -2.13      2.13 o
  -9  12   5        6.32       11.48      3.21 o
  -8  12   5       93.08       99.82      4.01 o
  -7  12   5      188.50      186.05      5.35 o
  -6  12   5       73.90       93.32      3.33 o
  -5  12   5      262.80      233.42      7.17 o
  -4  12   5        2.59        1.48      2.38 o
  -3  12   5        0.05       -1.85      2.63 o
  -2  12   5        1.70        0.97      1.55 o
  -1  12   5      266.58      265.87      6.75 o
   0  12   5       75.20       83.97      3.62 o
   1  12   5       39.58       36.89      3.15 o
   2  12   5      144.24      139.52      5.74 o
   3  12   5       97.91       85.34      4.09 o
   4  12   5        7.25        9.88      1.75 o
   5  12   5        0.00       -0.11      1.38 o
   6  12   5        0.11       -2.20      2.20 o
   7  12   5        2.83        4.55      2.59 o
   8  12   5        4.73        5.74      4.66 o
   9  12   5        8.25       12.55      6.45 o
 -11  13   5        0.45        0.28      3.74 o
 -10  13   5        0.82        2.99      2.60 o
  -9  13   5        2.36        5.04      2.44 o
  -8  13   5       29.42       27.39      3.50 o
  -7  13   5        1.76        5.19      1.82 o
  -6  13   5      115.28      117.56      6.52 o
  -5  13   5       62.89       58.36      3.36 o
  -4  13   5      108.65      109.18      5.03 o
  -3  13   5        4.04        5.71      2.13 o
  -2  13   5       54.59       50.53      4.05 o
  -1  13   5        2.32        4.11      1.99 o
   0  13   5       90.48       84.89      4.42 o
   1  13   5       21.87       26.52      2.93 o
   2  13   5       22.57       18.39      2.88 o
   3  13   5        8.20        5.69      1.83 o
   4  13   5        2.82        6.30      2.57 o
   5  13   5        6.47        5.54      2.67 o
   6  13   5        0.73        0.22      2.41 o
   7  13   5        3.35        3.85      4.66 o
   8  13   5       16.45       15.78      6.10 o
 -11  14   5        0.01        0.26      3.62 o
 -10  14   5        0.26       -3.18      5.92 o
  -9  14   5       12.38       11.18      3.67 o
  -8  14   5       10.46       -0.42      2.75 o
  -7  14   5        1.33        5.63      2.41 o
  -6  14   5       63.23       69.14      6.78 o
  -5  14   5       17.93       23.57      3.00 o
  -4  14   5       47.33       50.24      3.65 o
  -3  14   5        3.04        2.37      2.05 o
  -2  14   5       42.84       42.68      3.56 o
  -1  14   5       75.82       78.50      4.46 o
   0  14   5       11.97       11.61      2.52 o
   1  14   5       24.97       21.86      4.73 o
   2  14   5        0.29        1.83      2.05 o
   3  14   5        0.01       -2.32      2.32 o
   4  14   5       12.82       12.94      2.88 o
   5  14   5        2.43       -0.37      2.35 o
   6  14   5       18.84       26.88      3.78 o
   7  14   5        0.28       -2.15      5.02 o
   8  14   5        1.98        3.59      5.38 o
 -10  15   5        8.17       11.85      4.29 o
  -9  15   5        0.65        2.60      3.42 o
  -8  15   5       24.34       15.59      3.92 o
  -7  15   5        0.92       -1.14      2.75 o
  -6  15   5       84.49       73.99      4.67 o
  -5  15   5       11.27       15.80      4.57 o
  -4  15   5        0.79        1.33      4.48 o
  -3  15   5       46.07       41.32      3.69 o
  -2  15   5       10.62        9.20      2.53 o
  -1  15   5       65.42       65.80      4.32 o
   0  15   5        0.06       -0.14      2.16 o
   1  15   5      126.36      114.62      5.68 o
   2  15   5        1.14        4.11      2.47 o
   3  15   5        1.07        0.09      4.12 o
   4  15   5       15.45       19.14      3.34 o
   5  15   5       27.59       35.82      4.15 o
   6  15   5        1.13       -1.08      5.02 o
   7  15   5        2.19        4.30      6.10 o
  -9  16   5       12.28       19.84      4.84 o
  -8  16   5        0.05       -3.01      3.01 o
  -7  16   5        0.14        3.94      4.66 o
  -6  16   5       41.52       39.50      4.07 o
  -5  16   5        6.14        4.08      2.74 o
  -4  16   5       43.90       47.41      4.94 o
  -3  16   5        0.55        0.88      2.75 o
  -2  16   5       12.18        9.20      3.94 o
  -1  16   5        6.82        7.99      3.44 o
   0  16   5        7.29        7.64      2.68 o
   1  16   5        1.89        0.21      2.35 o
   2  16   5        0.05        1.39      2.34 o
   3  16   5        0.68        1.93      2.60 o
   4  16   5        2.29        2.56      3.52 o
   5  16   5        1.15        3.59      5.02 o
   6  16   5       27.24       33.70      8.25 o
  -8  17   5        9.22       12.87      4.29 o
  -7  17   5        4.99        1.77      3.67 o
  -6  17   5        0.05        0.13      3.23 o
  -5  17   5       36.37       37.64      5.83 o
  -4  17   5       38.17       41.78      5.05 o
  -3  17   5       14.45        6.80      5.20 o
  -2  17   5        3.05        3.31      3.27 o
  -1  17   5        0.08       -1.36      2.91 o
   0  17   5       51.86       68.58      5.92 o
   1  17   5       11.09        7.02      3.52 o
   2  17   5       18.78       25.43      4.56 o
   3  17   5        6.32        1.43      5.38 o
   4  17   5        4.60        8.61      6.10 o
   5  17   5        4.97        2.87      5.74 o
  -7  18   5        6.87        9.32      6.10 o
  -6  18   5        3.00        3.94      3.94 o
  -5  18   5        7.20       11.20      5.64 o
  -4  18   5        0.84        0.17      4.30 o
  -3  18   5        0.56        0.36      3.30 o
  -2  18   5        6.56        7.16      4.84 o
  -1  18   5        7.60        4.84      3.52 o
   0  18   5       25.61       20.24      4.43 o
   1  18   5        3.89        2.66      3.52 o
   2  18   5        0.36       -2.87      5.02 o
   3  18   5        0.01       -5.02      5.02 o
  -4  19   5        4.18       -2.74      3.52 o
  -3  19   5       16.20       22.45      4.69 o
  -2  19   5       18.67       27.97      7.53 o
  -1  19   5        6.34       13.98      6.45 o
   0  19   5       13.94       20.08      7.17 o
   1  19   5        2.62       10.40      6.10 o
 -14   0   6        0.17        6.89      3.94 o
 -12   0   6       34.30       30.91      9.68 o
 -10   0   6       15.58       20.25      2.91 o
  -8   0   6       73.80       69.38      3.10 o
  -6   0   6      285.65      291.08      6.19 o
  -4   0   6        4.06        8.74      1.50 o
  -2   0   6      118.18      130.75      3.00 o
   0   0   6     3862.05     3995.86     55.85 o
   2   0   6      135.15      137.93      3.19 o
   4   0   6      142.33      124.84      4.16 o
   6   0   6      151.31      160.80      5.22 o
   8   0   6       96.85       92.59      4.73 o
  10   0   6        0.00        0.00      5.92 o
 -15   1   6        5.44        9.15      3.38 o
 -14   1   6        2.05        5.06      2.96 o
 -13   1   6       65.40       72.68      4.54 o
 -12   1   6        0.93       -0.13      2.16 o
 -11   1   6       15.44       15.75      2.39 o
 -10   1   6        4.75        5.33      1.77 o
  -9   1   6       51.28       42.99      2.30 o
  -8   1   6        1.68        0.58      0.49 o
  -7   1   6       24.14       22.39      1.07 o
  -6   1   6        0.04        0.88      0.59 o
  -5   1   6     1132.99     1216.57     13.26 o
  -4   1   6      197.13      185.37      2.79 o
  -3   1   6     1283.67     1355.30     19.84 o
  -2   1   6      860.65      910.44     10.70 o
  -1   1   6      789.12      850.17      8.52 o
   0   1   6      257.37      304.47      3.65 o
   1   1   6      143.37      159.50      2.24 o
   2   1   6     1326.34     1392.68     14.48 o
   3   1   6      524.20      559.35      6.85 o
   4   1   6       16.76       24.92      1.35 o
   5   1   6       54.59       51.71      1.95 o
   6   1   6      210.31      214.49      4.03 o
   7   1   6        9.82       13.00      1.51 o
   8   1   6      217.97      225.27      5.80 o
   9   1   6        1.15        1.63      1.88 o
  10   1   6       22.97       21.74      2.85 o
  11   1   6       15.65       16.49      2.95 o
 -15   2   6        3.37        3.95      3.24 o
 -14   2   6        0.32        0.25      2.68 o
 -13   2   6        6.88        9.47      2.99 o
 -12   2   6        7.78        5.47      2.39 o
 -11   2   6       48.39       45.01      3.30 o
 -10   2   6       18.14       16.20      2.26 o
  -9   2   6       11.16       10.56      1.63 o
  -8   2   6       12.06       13.38      1.00 o
  -7   2   6       94.44       95.47      2.43 o
  -6   2   6     1047.29     1069.85     14.53 o
  -5   2   6        3.85        8.22      0.62 o
  -4   2   6      101.63      113.68      1.69 o
  -3   2   6       43.22       33.72      1.19 o
  -2   2   6      231.73      207.06      2.88 o
  -1   2   6     1666.39     1680.59     18.92 o
   0   2   6        1.44        1.12      0.46 o
   1   2   6      766.41      838.67      8.57 o
   2   2   6      201.13      216.11      2.76 o
   3   2   6        4.95        4.25      0.69 o
   4   2   6        6.78        7.96      1.07 o
   5   2   6       90.64       84.14      2.48 o
   6   2   6       34.33       34.65      1.76 o
   7   2   6      101.26      103.10      3.14 o
   8   2   6       12.88       10.99      2.02 o
   9   2   6       15.60       15.32      2.43 o
  10   2   6       14.18       16.81      2.68 o
  11   2   6        0.04       -1.92      2.11 o
 -15   3   6        1.10        3.75      3.34 o
 -14   3   6       22.18       24.83      3.71 o
 -13   3   6        7.39        7.26      2.73 o
 -12   3   6      119.61      128.22      5.66 o
 -11   3   6       16.06       10.00      3.05 o
 -10   3   6      220.99      218.72      5.78 o
  -9   3   6      677.21      636.96     16.86 o
  -8   3   6      843.29      842.52     11.97 o
  -7   3   6        6.89        9.68      0.88 o
  -6   3   6       10.63       14.65      0.79 o
  -5   3   6       40.27       41.92      1.32 o
  -4   3   6      282.00      255.08      3.48 o
  -3   3   6       16.53       21.87      1.00 o
  -2   3   6      567.31      550.31      7.79 o
  -1   3   6      678.73      745.31      8.85 o
   0   3   6     2078.29     2260.19     22.72 o
   1   3   6       23.99       20.47      0.85 o
   2   3   6       27.08       35.96      1.27 o
   3   3   6       63.13       60.14      2.61 o
   4   3   6        2.52        4.19      1.00 o
   5   3   6        3.48        4.57      1.18 o
   6   3   6      100.29      101.27      3.96 o
   7   3   6       39.41       38.19      2.17 o
   8   3   6      152.98      157.48      4.57 o
   9   3   6        0.00        3.45      2.07 o
  10   3   6        1.68        3.10      3.16 o
  11   3   6       26.08       24.69      3.07 o
 -15   4   6        1.42        3.94      3.17 o
 -14   4   6        5.49        2.63      2.90 o
 -13   4   6       13.21       17.33      5.13 o
 -12   4   6       99.06       87.85      5.83 o
 -11   4   6        0.18        0.13      1.67 o
 -10   4   6       21.29       27.46      3.15 o
  -9   4   6       11.99       12.99      2.94 o
  -8   4   6      689.78      680.04     10.00 o
  -7   4   6        7.75        5.98      0.82 o
  -6   4   6       62.47       70.98      1.62 o
  -5   4   6      856.78      881.43     11.28 o
  -4   4   6       27.26       32.25      1.05 o
  -3   4   6      783.08      861.51     10.27 o
  -2   4   6      173.79      170.39      2.54 o
  -1   4   6      690.60      698.20      8.38 o
   0   4   6      197.36      182.07      2.67 o
   1   4   6      249.10      289.37      3.89 o
   2   4   6       45.45       43.00      1.26 o
   3   4   6       33.25       33.19      1.23 o
   4   4   6        0.37       -0.09      0.85 o
   5   4   6        9.21        9.55      1.24 o
   6   4   6      113.99      116.04      3.63 o
   7   4   6        0.41        0.91      1.57 o
   8   4   6       18.89       20.41      2.51 o
   9   4   6       49.36       47.67      4.04 o
  10   4   6       20.20       19.77      2.68 o
  11   4   6        0.37       -1.96      1.96 o
 -15   5   6       13.68       25.51      5.76 o
 -14   5   6       39.96       40.98      4.20 o
 -13   5   6        0.15        0.55      2.41 o
 -12   5   6       11.91       10.29      2.17 o
 -11   5   6       14.73       11.95      2.06 o
 -10   5   6        0.63        1.65      2.08 o
  -9   5   6       44.61       41.89      2.81 o
  -8   5   6      374.55      372.40      6.80 o
  -7   5   6       29.50       37.61      1.46 o
  -6   5   6      226.05      233.77      3.53 o
  -5   5   6      505.82      519.18      6.59 o
  -4   5   6      251.54      235.25      3.71 o
  -3   5   6      264.57      310.57      4.19 o
  -2   5   6      193.10      234.58      3.33 o
  -1   5   6      165.43      191.09      2.43 o
   0   5   6      787.12      843.99     10.12 o
   1   5   6        6.83        9.36      0.76 o
   2   5   6        0.82        2.80      0.61 o
   3   5   6        4.20        8.28      0.82 o
   4   5   6       75.86       74.44      2.32 o
   5   5   6      128.11      130.94      3.28 o
   6   5   6        5.04        3.77      1.56 o
   7   5   6        0.83       -1.67      1.67 o
   8   5   6        5.29        2.80      1.95 o
   9   5   6       15.08        6.13      2.47 o
  10   5   6       14.16       18.74      2.77 o
  11   5   6        7.85        9.04      2.93 o
 -14   6   6        0.23        1.57      3.41 o
 -13   6   6        9.40       10.82      2.88 o
 -12   6   6       14.66       16.18      2.50 o
 -11   6   6        0.82        2.43      1.99 o
 -10   6   6       33.88       30.29      2.82 o
  -9   6   6        0.10       -1.42      1.42 o
  -8   6   6      313.41      309.77      6.06 o
  -7   6   6       11.09       11.44      0.89 o
  -6   6   6       22.72       20.25      1.02 o
  -5   6   6      373.48      392.76      4.97 o
  -4   6   6       15.79       15.23      0.97 o
  -3   6   6      118.40      106.19      2.25 o
  -2   6   6      288.12      295.07      4.37 o
  -1   6   6      134.29      153.93      2.59 o
   0   6   6       17.77       12.00      0.92 o
   1   6   6      405.75      399.08      4.97 o
   2   6   6      356.56      358.21      4.66 o
   3   6   6       91.65       99.25      2.16 o
   4   6   6       89.60      101.33      2.43 o
   5   6   6       31.03       28.26      1.75 o
   6   6   6       35.94       40.29      2.46 o
   7   6   6      150.45      150.46      4.34 o
   8   6   6       26.33       32.31      3.73 o
   9   6   6        3.26        2.79      2.34 o
  10   6   6        0.17        0.06      2.10 o
  11   6   6        4.43        5.22      2.79 o
 -14   7   6       15.27       14.98      3.65 o
 -13   7   6        3.94        1.78      2.69 o
 -12   7   6       18.48       18.09      2.55 o
 -11   7   6       11.65       10.95      2.47 o
 -10   7   6       12.53       14.78      2.35 o
  -9   7   6        0.63        0.00      1.38 o
  -8   7   6       64.25       62.44      3.14 o
  -7   7   6      425.86      428.90      6.36 o
  -6   7   6      856.18      846.52      9.84 o
  -5   7   6       13.71        8.13      0.81 o
  -4   7   6        2.69        4.45      0.83 o
  -3   7   6        4.15        4.22      0.61 o
  -2   7   6       18.08       20.73      0.99 o
  -1   7   6       18.99       11.59      0.78 o
   0   7   6       47.47       37.82      1.23 o
   1   7   6      159.65      167.77      2.77 o
   2   7   6      139.94      123.27      2.15 o
   3   7   6       20.95       24.41      1.16 o
   4   7   6      123.75      113.59      2.89 o
   5   7   6        2.66        5.45      1.42 o
   6   7   6        1.38        0.81      1.34 o
   7   7   6       64.55       59.19      3.66 o
   8   7   6        6.09        9.36      1.90 o
   9   7   6        2.20       -0.18      1.88 o
  10   7   6        2.09        3.56      1.91 o
 -14   8   6        0.10        0.85      3.94 o
 -13   8   6        0.36        0.28      2.24 o
 -12   8   6        3.23        2.18      2.10 o
 -11   8   6       53.54       56.31      5.75 o
 -10   8   6       28.60       32.31      3.03 o
  -9   8   6        5.83        7.86      1.70 o
  -8   8   6        4.64        3.53      1.47 o
  -7   8   6       61.45       51.92      2.06 o
  -6   8   6        9.26        3.59      0.80 o
  -5   8   6      606.76      612.41      8.24 o
  -4   8   6      129.20      105.51      2.10 o
  -3   8   6      346.52      331.18      7.74 o
  -2   8   6       36.65       39.77      1.70 o
  -1   8   6      201.88      192.93      3.36 o
   0   8   6       97.05       97.68      2.29 o
   1   8   6      102.58      108.92      2.08 o
   2   8   6       41.72       39.91      1.34 o
   3   8   6        1.21        3.03      0.93 o
   4   8   6       32.67       37.35      1.86 o
   5   8   6      236.33      219.03      5.05 o
   6   8   6      104.88      101.25      4.60 o
   7   8   6        6.76        5.11      1.68 o
   8   8   6        1.65        1.02      2.38 o
   9   8   6        0.51       -1.77      2.26 o
  10   8   6        0.56       -1.74      2.47 o
 -13   9   6       14.47       17.02      3.08 o
 -12   9   6        1.41        7.33      2.76 o
 -11   9   6        0.08       -0.41      2.13 o
 -10   9   6        4.95        7.23      2.26 o
  -9   9   6        6.77        8.95      1.74 o
  -8   9   6      113.24      118.29      4.97 o
  -7   9   6        8.73        5.32      1.20 o
  -6   9   6       91.40       85.28      2.61 o
  -5   9   6      219.61      195.79      3.64 o
  -4   9   6        4.47        2.82      0.68 o
  -3   9   6      208.21      203.68      4.08 o
  -2   9   6       14.81       15.37      1.17 o
  -1   9   6      545.54      522.74      7.37 o
   0   9   6      341.86      322.58      5.11 o
   1   9   6      866.69      865.37     11.65 o
   2   9   6      563.02      506.22      6.53 o
   3   9   6      100.93      105.05      3.33 o
   4   9   6        1.20        1.17      1.45 o
   5   9   6        1.55        2.61      1.56 o
   6   9   6       52.31       53.28      3.07 o
   7   9   6        3.19        3.41      3.47 o
   8   9   6        0.14        1.43      2.05 o
   9   9   6        4.92        8.80      2.74 o
  10   9   6        4.22        4.25      4.64 o
 -13  10   6       25.50       35.90      3.62 o
 -12  10   6       43.12       52.16      4.69 o
 -11  10   6        4.55        2.51      2.34 o
 -10  10   6       52.16       60.46      3.92 o
  -9  10   6        3.15        3.82      1.65 o
  -8  10   6       64.70       65.46      3.88 o
  -7  10   6       38.98       37.49      2.53 o
  -6  10   6        2.02       -1.01      1.01 o
  -5  10   6       83.20       79.48      2.52 o
  -4  10   6      186.36      174.68      3.62 o
  -3  10   6      346.70      374.88      6.40 o
  -2  10   6      105.11      105.92      3.29 o
  -1  10   6        2.72        3.12      1.53 o
   0  10   6       20.84       19.70      1.61 o
   1  10   6       21.89       21.39      1.74 o
   2  10   6      194.20      186.15      4.00 o
   3  10   6        0.00        0.90      1.12 o
   4  10   6        1.22        3.47      1.59 o
   5  10   6       29.34       31.05      2.46 o
   6  10   6        6.27        7.14      2.54 o
   7  10   6        0.05        0.29      2.04 o
   8  10   6        0.06       -0.18      2.21 o
   9  10   6        0.04        0.54      2.79 o
 -13  11   6        2.93        6.29      2.84 o
 -12  11   6       11.02        9.61      3.48 o
 -11  11   6       19.27       21.52      3.36 o
 -10  11   6        3.19        2.23      2.13 o
  -9  11   6       18.06       19.78      3.38 o
  -8  11   6       18.76       21.32      2.23 o
  -7  11   6       59.28       62.31      5.10 o
  -6  11   6       51.32       54.98      2.41 o
  -5  11   6       15.65       18.57      1.86 o
  -4  11   6       18.11       15.19      1.73 o
  -3  11   6        0.00       -1.15      1.15 o
  -2  11   6      254.21      264.56      7.71 o
  -1  11   6      446.02      428.09      9.36 o
   0  11   6      570.65      571.61      9.84 o
   1  11   6      271.51      268.31      5.66 o
   2  11   6       44.50       39.07      2.47 o
   3  11   6        2.57        1.15      1.25 o
   4  11   6        0.30       -1.46      1.46 o
   5  11   6        1.96        3.47      1.68 o
   6  11   6       13.63       17.17      2.29 o
   7  11   6        0.84        3.00      2.13 o
   8  11   6        4.38        5.41      2.64 o
   9  11   6        1.79        6.45      5.38 o
 -12  12   6        2.38        6.46      3.24 o
 -11  12   6       42.15       47.57      4.19 o
 -10  12   6       11.29        7.95      2.77 o
  -9  12   6       80.90       93.97      4.75 o
  -8  12   6       29.02       32.77      2.61 o
  -7  12   6       74.09       76.73      4.55 o
  -6  12   6       57.22       43.65      3.30 o
  -5  12   6        5.20        8.46      1.88 o
  -4  12   6        0.51        0.74      1.57 o
  -3  12   6       23.96       27.09      2.32 o
  -2  12   6        0.24       -0.22      1.48 o
  -1  12   6       74.22       69.98      3.88 o
   0  12   6        7.62        8.81      1.88 o
   1  12   6       26.01       28.76      2.20 o
   2  12   6       58.89       53.01      2.84 o
   3  12   6        5.77        5.34      1.77 o
   4  12   6       41.48       41.27      2.48 o
   5  12   6       12.45       13.44      3.26 o
   6  12   6        0.63        0.17      2.65 o
   7  12   6        1.02        1.09      3.16 o
   8  12   6        0.00        2.15      4.66 o
 -11  13   6        7.94        6.88      4.84 o
 -10  13   6       52.55       57.17      5.70 o
  -9  13   6        1.70       -0.62      2.75 o
  -8  13   6        0.72        0.17      1.99 o
  -7  13   6        4.57        5.71      2.47 o
  -6  13   6       13.05       15.36      2.68 o
  -5  13   6        0.38        3.81      2.10 o
  -4  13   6        0.05        1.49      1.79 o
  -3  13   6        0.00       -1.02      1.79 o
  -2  13   6        3.37        5.31      1.81 o
  -1  13   6       13.14       17.68      2.68 o
   0  13   6      177.65      174.17      6.39 o
   1  13   6       21.89       21.38      3.16 o
   2  13   6        8.56        7.55      2.41 o
   3  13   6        5.15        4.32      1.71 o
   4  13   6        0.43        0.08      1.78 o
   5  13   6        0.49        1.13      2.69 o
   6  13   6        7.19        6.63      3.30 o
   7  13   6        4.56        3.41      3.42 o
   8  13   6        2.77       -3.94      5.02 o
 -11  14   6       32.46       27.42      5.19 o
 -10  14   6        5.81        8.51      3.92 o
  -9  14   6       16.97       14.77      4.30 o
  -8  14   6        0.66       -0.55      2.91 o
  -7  14   6       69.12       70.73      4.54 o
  -6  14   6        1.31        5.11      2.43 o
  -5  14   6      122.32      127.42      6.22 o
  -4  14   6        7.45        6.45      3.23 o
  -3  14   6       11.61        7.79      2.91 o
  -2  14   6        0.62        0.95      1.93 o
  -1  14   6        0.11       -0.92      2.08 o
   0  14   6       74.77       79.14      4.53 o
   1  14   6       12.16       14.49      2.68 o
   2  14   6       36.15       47.91      3.94 o
   3  14   6        2.82        0.13      2.75 o
   4  14   6        4.01       15.70      3.52 o
   5  14   6        2.58       -0.37      4.84 o
   6  14   6        1.54        6.40      6.63 o
   7  14   6        3.78        8.25      5.74 o
 -10  15   6        5.31        1.68      3.67 o
  -9  15   6       28.09       34.23      8.43 o
  -8  15   6        0.65        3.77      3.16 o
  -7  15   6       39.95       46.13      4.09 o
  -6  15   6        3.45        2.96      2.52 o
  -5  15   6       50.77       45.06      3.92 o
  -4  15   6        0.98       -0.72      2.87 o
  -3  15   6        7.06        0.90      2.54 o
  -2  15   6        1.21        3.85      2.75 o
  -1  15   6        8.08       11.80      3.16 o
   0  15   6        1.73        3.41      2.65 o
   1  15   6        7.07        4.93      2.65 o
   2  15   6       44.96       51.21      4.94 o
   3  15   6        0.39        3.82      5.02 o
   4  15   6        4.79        6.51      3.52 o
   5  15   6       39.76       44.14     10.76 o
   6  15   6        3.65        0.72      5.74 o
  -9  16   6        4.07        7.93      4.48 o
  -8  16   6        4.29        4.57      3.76 o
  -7  16   6        0.45       -3.01      3.01 o
  -6  16   6        7.97        7.09      2.76 o
  -5  16   6      124.31      144.64      6.68 o
  -4  16   6        0.62        0.42      2.91 o
  -3  16   6        2.18        0.03      4.48 o
  -2  16   6        1.01       -2.40      2.40 o
  -1  16   6        0.47       -0.18      2.54 o
   0  16   6        0.10       -0.90      2.54 o
   1  16   6        0.30       -0.73      2.91 o
   2  16   6       11.54       12.58      3.42 o
   3  16   6       32.45       32.79      5.20 o
   4  16   6        1.01       -3.59      3.59 o
   5  16   6        4.80       -2.15      5.02 o
  -8  17   6        0.00        1.65      3.78 o
  -7  17   6        0.21       -1.04      3.36 o
  -6  17   6        1.89       -1.85      2.76 o
  -5  17   6        0.00       -2.58      2.58 o
  -4  17   6       26.38       29.68      4.84 o
  -3  17   6       30.18       26.03      5.92 o
  -2  17   6        5.76        0.90      4.12 o
  -1  17   6        7.82        6.37      3.41 o
   0  17   6       10.23       17.21      4.06 o
   1  17   6       18.78       29.99      8.25 o
   2  17   6        4.64        7.85      3.62 o
   3  17   6        3.93        4.87     10.22 o
   4  17   6        0.49       -0.36      5.74 o
  -6  18   6        8.18       11.27      4.18 o
  -5  18   6        6.05        3.94      3.07 o
  -4  18   6        1.63        1.02      3.42 o
  -3  18   6        6.22       11.90      3.92 o
  -2  18   6       24.13       31.11      4.80 o
  -1  18   6        4.58        5.81      3.52 o
   0  18   6        0.81       -2.65      2.65 o
   1  18   6        0.78        1.47      3.36 o
   2  18   6        8.45       15.06      6.45 o
  -3  19   6        2.76        3.76      3.80 o
  -2  19   6        3.75        8.81      4.03 o
  -1  19   6        2.96        5.38      7.53 o
   0  19   6        3.61       -2.51      5.38 o
 -15   0   7        0.39        1.43      5.02 o
 -13   0   7        0.00       -1.08      3.23 o
 -11   0   7        0.05       -1.43      2.87 o
  -9   0   7        0.17        1.79      2.15 o
  -7   0   7        5.65        5.22      1.27 o
  -5   0   7       69.03       56.88      2.87 o
  -3   0   7      354.19      341.72     10.48 o
  -1   0   7     2970.24     3027.75     38.99 o
   1   0   7       27.03       21.91      1.23 o
   3   0   7     1373.92     1338.92     24.51 o
   5   0   7      423.41      408.77      9.70 o
   7   0   7        3.08        5.02      2.54 o
   9   0   7        1.95        0.18      3.05 o
  11   0   7        0.33        2.85      3.16 o
 -15   1   7       16.34       14.52      4.31 o
 -14   1   7       18.81       17.05      4.06 o
 -13   1   7       10.88       13.46      3.59 o
 -12   1   7        0.16        0.90      2.33 o
 -11   1   7        4.73        5.74      2.28 o
 -10   1   7       17.37       20.61      3.76 o
  -9   1   7        0.34        0.56      0.94 o
  -8   1   7        0.41       -0.62      0.62 o
  -7   1   7       45.35       44.53      1.83 o
  -6   1   7        7.98        3.93      0.59 o
  -5   1   7       28.14       38.15      1.42 o
  -4   1   7     1589.35     1679.34     31.46 o
  -3   1   7      187.06      207.99      3.96 o
  -2   1   7       84.08       80.99      2.07 o
  -1   1   7        0.95        0.74      0.43 o
   0   1   7      457.94      419.19      4.88 o
   1   1   7      279.39      284.21      3.50 o
   2   1   7       43.77       51.43      1.37 o
   3   1   7        0.24        0.22      0.68 o
   4   1   7      326.34      313.41      5.12 o
   5   1   7       28.36       27.87      1.64 o
   6   1   7       13.74       12.29      1.38 o
   7   1   7       18.94       16.02      2.42 o
   8   1   7        0.92        2.75      1.83 o
   9   1   7        9.12        7.71      2.28 o
  10   1   7        3.53        3.05      2.23 o
  11   1   7        0.65        0.43      2.44 o
 -15   2   7        2.12        3.31      3.17 o
 -14   2   7        7.86       14.78      3.17 o
 -13   2   7      105.21       99.75      5.09 o
 -12   2   7        7.59        8.03      2.31 o
 -11   2   7        5.99        5.05      1.98 o
 -10   2   7       69.41       63.00      2.89 o
  -9   2   7       53.39       45.29      4.34 o
  -8   2   7       28.01       24.90      1.46 o
  -7   2   7        2.18        2.15      0.62 o
  -6   2   7      683.66      661.25      9.51 o
  -5   2   7       85.08       83.71      1.71 o
  -4   2   7      204.11      225.19      5.33 o
  -3   2   7      924.48      945.14     15.71 o
  -2   2   7      733.83      730.29      9.35 o
  -1   2   7      118.06      120.96      2.22 o
   0   2   7      267.89      305.26      3.62 o
   1   2   7      362.66      351.72      4.14 o
   2   2   7      248.09      271.05      4.18 o
   3   2   7      158.94      162.54      2.56 o
   4   2   7       98.36       99.77      2.51 o
   5   2   7       21.66       20.94      1.38 o
   6   2   7       25.35       28.56      2.02 o
   7   2   7       14.44       16.19      2.00 o
   8   2   7       48.10       51.30      3.18 o
   9   2   7        0.92        2.28      2.05 o
  10   2   7        2.40        4.72      2.27 o
  11   2   7        0.68       -1.12      2.29 o
 -15   3   7        6.47       12.51      3.51 o
 -14   3   7        0.29        0.93      2.62 o
 -13   3   7        1.31        2.33      2.32 o
 -12   3   7        0.36        1.34      2.11 o
 -11   3   7       26.95       27.73      2.41 o
 -10   3   7       72.64       76.84      3.22 o
  -9   3   7      119.15      114.89      4.32 o
  -8   3   7       88.99       83.51      2.48 o
  -7   3   7      125.71      126.99      2.84 o
  -6   3   7       73.03       65.66      1.69 o
  -5   3   7      162.78      181.91      2.84 o
  -4   3   7        0.56        1.54      0.40 o
  -3   3   7      455.97      454.97      6.53 o
  -2   3   7       80.25      105.38      2.08 o
  -1   3   7      962.47     1051.27     13.08 o
   0   3   7        9.46       12.22      0.74 o
   1   3   7       10.13       12.67      0.79 o
   2   3   7       57.35       54.72      1.53 o
   3   3   7        0.25       -0.21      0.70 o
   4   3   7       10.00        9.08      1.18 o
   5   3   7        0.01        0.41      1.28 o
   6   3   7       30.84       26.16      1.85 o
   7   3   7      161.95      149.40      4.83 o
   8   3   7        4.62        8.27      2.41 o
   9   3   7       52.03       52.81      4.50 o
  10   3   7        5.58        4.52      2.37 o
  11   3   7        0.14        5.38      5.74 o
 -15   4   7        0.00       -1.71      2.82 o
 -14   4   7        2.69        4.58      2.93 o
 -13   4   7        0.88       -0.97      2.21 o
 -12   4   7        0.04        1.96      2.26 o
 -11   4   7      153.51      154.95      5.10 o
 -10   4   7       12.86       11.60      2.10 o
  -9   4   7       33.18       34.96      3.00 o
  -8   4   7      221.54      232.54      5.16 o
  -7   4   7       35.60       36.02      1.29 o
  -6   4   7        8.35        8.24      0.68 o
  -5   4   7       98.06      100.19      2.25 o
  -4   4   7      107.57      118.20      2.27 o
  -3   4   7       48.51       48.45      1.39 o
  -2   4   7       70.63       50.27      1.51 o
  -1   4   7       84.63       82.54      1.90 o
   0   4   7       44.35       44.30      1.17 o
   1   4   7      181.37      177.12      2.68 o
   2   4   7      101.89      102.68      2.01 o
   3   4   7       21.70       22.92      1.25 o
   4   4   7       40.90       36.41      1.67 o
   5   4   7        1.79        1.48      1.14 o
   6   4   7        0.43       -0.16      1.52 o
   7   4   7       51.96       57.69      2.81 o
   8   4   7       48.86       55.75      3.77 o
   9   4   7       17.67       17.15      2.58 o
  10   4   7        0.42        1.90      2.26 o
 -15   5   7       36.89       36.52      4.41 o
 -14   5   7        3.06        4.30      3.38 o
 -13   5   7        3.87        2.64      2.55 o
 -12   5   7        5.36        1.80      1.85 o
 -11   5   7       34.00       32.31      2.62 o
 -10   5   7        2.14        0.15      1.63 o
  -9   5   7        9.34        6.17      1.77 o
  -8   5   7      273.55      282.18      7.06 o
  -7   5   7       39.02       35.82      1.35 o
  -6   5   7      243.26      223.96      3.63 o
  -5   5   7      192.63      201.55      3.35 o
  -4   5   7       46.91       54.49      1.59 o
  -3   5   7        2.93        8.52      0.77 o
  -2   5   7      222.09      245.26      3.51 o
  -1   5   7      128.48      129.91      2.56 o
   0   5   7      103.88      103.84      2.00 o
   1   5   7       61.08       53.54      1.40 o
   2   5   7       34.25       39.75      1.29 o
   3   5   7        8.46        5.12      0.83 o
   4   5   7      173.37      163.58      3.61 o
   5   5   7        1.57       -0.24      1.17 o
   6   5   7       47.18       38.03      2.29 o
   7   5   7       79.53       79.78      3.48 o
   8   5   7        0.01        0.56      1.73 o
   9   5   7       22.60       21.21      2.67 o
  10   5   7        1.75       -1.57      1.91 o
 -14   6   7        1.16        0.75      3.30 o
 -13   6   7        0.11        1.00      1.94 o
 -12   6   7        5.34        3.94      1.92 o
 -11   6   7        0.01       -1.28      2.06 o
 -10   6   7      149.06      144.62      5.31 o
  -9   6   7       99.66       99.21      3.69 o
  -8   6   7       11.64       11.73      1.73 o
  -7   6   7        4.39        4.15      0.89 o
  -6   6   7        2.47        3.18      0.78 o
  -5   6   7       48.16       55.30      1.64 o
  -4   6   7       22.45       25.77      1.10 o
  -3   6   7       72.92       72.68      1.59 o
  -2   6   7        6.06        7.50      0.79 o
  -1   6   7        0.00        0.03      0.53 o
   0   6   7        1.09        1.90      0.56 o
   1   6   7       10.25       10.34      0.80 o
   2   6   7       15.19       15.31      0.97 o
   3   6   7        1.15        0.63      0.78 o
   4   6   7      199.37      198.45      4.54 o
   5   6   7       20.71       21.22      2.06 o
   6   6   7        0.10       -1.17      1.17 o
   7   6   7       20.07       22.04      2.28 o
   8   6   7        0.17        1.45      1.75 o
   9   6   7       10.06        9.49      2.32 o
  10   6   7        3.29        2.50      3.30 o
 -14   7   7        1.57       -0.01      2.82 o
 -13   7   7        2.23        0.11      2.09 o
 -12   7   7        6.06        6.39      2.11 o
 -11   7   7       22.96       22.08      2.76 o
 -10   7   7        7.55        8.62      2.13 o
  -9   7   7        1.50        1.10      1.40 o
  -8   7   7      344.26      363.43      8.13 o
  -7   7   7        0.52        3.49      1.03 o
  -6   7   7      499.98      491.45      7.31 o
  -5   7   7       47.16       49.01      1.53 o
  -4   7   7       79.37       89.02      2.15 o
  -3   7   7       59.98       68.27      2.29 o
  -2   7   7      148.55      151.12      3.17 o
  -1   7   7      223.94      221.31      3.72 o
   0   7   7      569.75      508.96     10.43 o
   1   7   7     1088.65     1084.61     11.54 o
   2   7   7      724.39      714.44      8.49 o
   3   7   7       40.08       39.89      1.85 o
   4   7   7        0.58        2.66      1.13 o
   5   7   7       33.55       31.97      3.63 o
   6   7   7       34.41       33.60      2.25 o
   7   7   7        1.05        1.62      1.63 o
   8   7   7        3.53        5.12      1.91 o
   9   7   7        4.35        6.46      2.68 o
  10   7   7        0.00       -0.27      2.17 o
 -14   8   7        1.92        1.72      2.81 o
 -13   8   7       19.40       19.85      2.95 o
 -12   8   7        5.85        9.32      2.69 o
 -11   8   7        6.50        7.31      2.67 o
 -10   8   7        0.64        0.39      1.60 o
  -9   8   7       21.20       21.60      2.15 o
  -8   8   7        0.35        0.29      1.28 o
  -7   8   7       17.29       16.51      1.56 o
  -6   8   7      231.79      206.77      4.06 o
  -5   8   7      304.20      293.82      4.77 o
  -4   8   7        8.66        8.53      1.07 o
  -3   8   7       56.48       56.01      1.95 o
  -2   8   7       54.03       59.11      1.56 o
  -1   8   7       94.09       87.09      2.37 o
   0   8   7       72.40       65.59      1.99 o
   1   8   7       49.91       58.02      2.57 o
   2   8   7       20.71       25.57      1.65 o
   3   8   7       19.19       19.33      1.33 o
   4   8   7      188.59      199.41      4.31 o
   5   8   7        0.39        1.40      1.67 o
   6   8   7        0.40       -1.72      1.72 o
   7   8   7       10.66        7.50      2.29 o
   8   8   7       25.08       34.98      3.53 o
   9   8   7        1.63       -0.50      2.20 o
 -13   9   7       21.60       23.71      3.74 o
 -12   9   7       10.17       11.01      2.82 o
 -11   9   7        4.74        6.89      2.34 o
 -10   9   7        7.36        6.49      1.88 o
  -9   9   7        8.99       10.71      1.83 o
  -8   9   7        5.52        2.20      1.55 o
  -7   9   7      188.96      184.76      4.41 o
  -6   9   7        0.99        2.04      1.18 o
  -5   9   7      335.47      345.54      5.55 o
  -4   9   7       16.81       25.56      1.58 o
  -3   9   7        2.85        4.13      1.12 o
  -2   9   7      788.17      760.96     12.62 o
  -1   9   7       89.09      100.95      2.71 o
   0   9   7      508.71      496.49      8.69 o
   1   9   7      302.26      264.98      5.55 o
   2   9   7      115.75      128.20      3.27 o
   3   9   7      120.32      113.63      3.17 o
   4   9   7       89.87       78.28      2.96 o
   5   9   7       68.77       71.32      5.02 o
   6   9   7       53.38       49.14      3.48 o
   7   9   7        0.00       -1.19      1.98 o
   8   9   7        0.45        0.14      2.20 o
   9   9   7        0.73        1.32      2.52 o
 -13  10   7        0.06        3.00      2.48 o
 -12  10   7        5.21        6.93      2.95 o
 -11  10   7       54.54       58.69      4.07 o
 -10  10   7        5.81        7.06      2.26 o
  -9  10   7        0.59       -1.05      1.55 o
  -8  10   7       80.23       70.06      3.18 o
  -7  10   7       20.58       24.99      2.28 o
  -6  10   7       10.92       10.14      1.44 o
  -5  10   7        6.13        7.57      1.43 o
  -4  10   7      148.32      133.09      3.40 o
  -3  10   7     1613.72     1522.01     23.41 o
  -2  10   7       18.79       17.82      1.96 o
  -1  10   7       10.31       10.19      1.73 o
   0  10   7        9.75        4.77      1.39 o
   1  10   7        0.01       -0.37      1.17 o
   2  10   7       65.05       57.51      2.32 o
   3  10   7       48.32       49.05      2.17 o
   4  10   7       12.99       15.78      1.77 o
   5  10   7       15.72       15.34      2.47 o
   6  10   7        6.96        7.95      2.31 o
   7  10   7        0.74       -1.07      2.16 o
   8  10   7        0.69        2.34      2.52 o
   9  10   7        4.80        1.25      5.92 o
 -13  11   7       37.35       39.66      5.58 o
 -12  11   7       12.87       11.88      3.17 o
 -11  11   7       16.04       18.08      3.11 o
 -10  11   7        2.29        3.75      2.18 o
  -9  11   7       26.03       22.73      2.35 o
  -8  11   7        0.68       -1.42      1.42 o
  -7  11   7        2.90        4.25      1.64 o
  -6  11   7        1.04        1.61      1.66 o
  -5  11   7        8.16        6.35      1.67 o
  -4  11   7       90.05       90.93      3.27 o
  -3  11   7        1.75        0.85      1.52 o
  -2  11   7      266.96      266.10      6.62 o
  -1  11   7      225.91      233.55      6.13 o
   0  11   7        3.70        5.42      1.33 o
   1  11   7       99.06       84.14      3.05 o
   2  11   7       19.84       17.55      2.18 o
   3  11   7      180.08      168.04      4.38 o
   4  11   7       28.18       24.85      2.15 o
   5  11   7        0.02       -1.48      1.48 o
   6  11   7        6.80        1.93      2.05 o
   7  11   7       24.69       21.30      3.06 o
   8  11   7        1.20        2.51      2.41 o
 -12  12   7       24.24       20.63      4.56 o
 -11  12   7        7.51        6.59      3.42 o
 -10  12   7       14.51       11.19      3.52 o
  -9  12   7       13.40       31.20      7.53 o
  -8  12   7        1.65        3.38      2.13 o
  -7  12   7        0.17        0.95      1.93 o
  -6  12   7        0.95        2.41      1.93 o
  -5  12   7       82.78       81.52      4.32 o
  -4  12   7       21.68       20.43      4.31 o
  -3  12   7       10.16        9.02      3.54 o
  -2  12   7        0.18       -0.22      1.51 o
  -1  12   7       72.66       71.96      3.45 o
   0  12   7       20.94       17.74      1.76 o
   1  12   7        7.93       10.54      1.70 o
   2  12   7       10.70       13.07      2.15 o
   3  12   7       11.41       10.25      2.92 o
   4  12   7        7.26       10.76      1.95 o
   5  12   7        8.72        7.31      1.94 o
   6  12   7        2.67       -0.14      5.20 o
   7  12   7        0.76        6.12      3.52 o
   8  12   7        0.15        1.43      4.66 o
 -11  13   7        3.20        9.66      3.94 o
 -10  13   7       70.80       84.85      6.21 o
  -9  13   7       51.69       48.52      5.20 o
  -8  13   7        0.36        3.70      2.26 o
  -7  13   7        0.10        2.75      2.28 o
  -6  13   7       10.28       11.51      2.58 o
  -5  13   7        7.92        9.15      2.41 o
  -4  13   7       31.61       28.57      3.05 o
  -3  13   7        3.47        1.40      2.02 o
  -2  13   7       95.78      100.94      4.76 o
  -1  13   7       50.88       49.15      4.18 o
   0  13   7        0.00       -2.14      2.14 o
   1  13   7        6.21        3.59      2.54 o
   2  13   7        0.84       -2.00      2.40 o
   3  13   7        0.13        1.57      1.92 o
   4  13   7        0.00       -1.84      1.84 o
   5  13   7        6.11        7.95      2.52 o
   6  13   7        5.37        9.29      2.68 o
   7  13   7        1.78       -0.89      3.42 o
 -11  14   7        1.81        1.43      3.59 o
 -10  14   7       85.54       95.68      7.10 o
  -9  14   7        5.16        4.63      3.27 o
  -8  14   7        4.36        3.73      3.16 o
  -7  14   7        1.01        3.38      2.32 o
  -6  14   7        0.32        1.49      2.26 o
  -5  14   7       52.06       49.79      3.77 o
  -4  14   7       26.99       24.03      3.19 o
  -3  14   7        4.74        4.30      3.76 o
  -2  14   7       45.42       43.01      4.18 o
  -1  14   7        8.17        5.48      2.87 o
   0  14   7       63.59       64.64      5.05 o
   1  14   7       13.05       13.63      3.16 o
   2  14   7       31.42       22.97      3.80 o
   3  14   7       33.48       37.59      6.10 o
   4  14   7        1.42       -2.33      3.05 o
   5  14   7        0.48        1.25      3.76 o
   6  14   7        3.04        7.68      3.92 o
 -10  15   7       33.30       29.34      4.94 o
  -9  15   7       19.75       37.43     10.58 o
  -8  15   7       60.21       65.16      5.83 o
  -7  15   7        0.84        1.77      2.55 o
  -6  15   7       86.38      124.46      6.00 o
  -5  15   7        1.36       -0.28      2.72 o
  -4  15   7       23.90       29.80      5.08 o
  -3  15   7       37.52       37.28      4.31 o
  -2  15   7        0.59       -0.66      2.40 o
  -1  15   7       57.07       55.39      4.94 o
   0  15   7       10.11       17.01      3.59 o
   1  15   7        0.23        1.43      2.79 o
   2  15   7        9.15       11.94      4.12 o
   3  15   7        0.53       -2.91      2.91 o
   4  15   7        1.64       -0.90      3.30 o
   5  15   7        0.48        2.77      3.67 o
  -9  16   7        3.27       -0.90      4.12 o
  -8  16   7        0.20        1.25      3.55 o
  -7  16   7        0.02       -3.07      3.16 o
  -6  16   7        7.33        9.62      3.14 o
  -5  16   7       26.36       26.39      3.68 o
  -4  16   7        2.51        1.64      2.62 o
  -3  16   7        7.84        3.94      3.04 o
  -2  16   7        0.43        1.89      2.91 o
  -1  16   7       31.64       39.50      5.56 o
   0  16   7       12.18        8.07      3.42 o
   1  16   7        3.49        5.20      3.30 o
   2  16   7       33.81       37.56      4.69 o
   3  16   7        8.56        6.35      3.52 o
   4  16   7       18.71       19.14      4.54 o
  -7  17   7        6.16        6.56      3.92 o
  -6  17   7        6.67        9.68      3.17 o
  -5  17   7        0.16       -2.35      2.62 o
  -4  17   7        7.37        6.04      3.05 o
  -3  17   7        3.75        1.41      3.23 o
  -2  17   7        2.13        3.41      3.30 o
  -1  17   7       16.63       16.29      4.66 o
   0  17   7        0.73       -1.17      2.91 o
   1  17   7        4.07        3.59      3.55 o
   2  17   7        9.29        8.66      3.92 o
   3  17   7        0.07       -1.99      3.27 o
  -5  18   7        0.42        1.01      3.52 o
  -4  18   7        6.02        5.84      3.67 o
  -3  18   7       18.49       17.89      4.43 o
  -2  18   7        2.76        5.30      3.67 o
  -1  18   7        0.85        1.20      3.42 o
   0  18   7       12.01        7.35      3.80 o
   1  18   7        5.05        5.76      3.67 o
 -14   0   8        0.67       -3.94      3.94 o
 -12   0   8        0.01       -2.51      2.87 o
 -10   0   8        0.05        1.08      2.15 o
  -8   0   8        6.28        3.79      1.16 o
  -6   0   8       47.90       60.11      3.59 o
  -4   0   8      120.99       98.20      4.32 o
  -2   0   8        1.23        0.48      0.80 o
   0   0   8       78.66       83.40      2.61 o
   2   0   8      185.51      196.64      5.97 o
   4   0   8       14.43       14.33      1.66 o
   6   0   8        0.00       -0.60      1.42 o
   8   0   8       10.55        3.59      2.79 o
  10   0   8        9.49        7.57      3.67 o
 -15   1   8        4.40        9.03      4.84 o
 -14   1   8       15.76       20.53      3.92 o
 -13   1   8        0.12        0.97      2.65 o
 -12   1   8       23.85       14.48      2.91 o
 -11   1   8        3.05        3.05      2.03 o
 -10   1   8       13.87       11.37      2.28 o
  -9   1   8       13.67       13.73      1.75 o
  -8   1   8       14.44       13.62      1.29 o
  -7   1   8        3.60        4.83      0.90 o
  -6   1   8      687.51      667.20     10.00 o
  -5   1   8       75.24       79.32      1.77 o
  -4   1   8      421.13      444.80      9.23 o
  -3   1   8        1.28        1.59      0.48 o
  -2   1   8       27.37       37.50      1.77 o
  -1   1   8       89.62       82.65      1.62 o
   0   1   8      299.28      288.03      3.88 o
   1   1   8        0.24        1.08      0.60 o
   2   1   8       14.00       11.19      0.89 o
   3   1   8       18.10       14.33      1.12 o
   4   1   8        0.41       -0.61      0.83 o
   5   1   8       49.19       47.79      2.07 o
   6   1   8        6.05        3.63      1.91 o
   7   1   8        2.74        0.18      1.67 o
   8   1   8        2.09       -0.92      1.77 o
   9   1   8        9.48       10.04      2.37 o
  10   1   8        0.96        4.71      2.44 o
 -15   2   8        1.89        2.24      3.52 o
 -14   2   8        0.30       -1.42      3.41 o
 -13   2   8        1.07        0.90      2.54 o
 -12   2   8       25.67       32.31      3.55 o
 -11   2   8        4.94        1.97      2.03 o
 -10   2   8       61.17       56.99      3.03 o
  -9   2   8       93.04       92.97      4.43 o
  -8   2   8      425.89      415.39      7.93 o
  -7   2   8       39.77       38.34      1.65 o
  -6   2   8        0.92        0.26      0.59 o
  -5   2   8       14.33       15.68      1.10 o
  -4   2   8        0.09        1.48      2.21 o
  -3   2   8      165.26      188.38      3.41 o
  -2   2   8        1.36        0.73      0.72 o
  -1   2   8      914.86      887.04     10.57 o
   0   2   8       65.35       70.00      2.07 o
   1   2   8       22.23       25.52      1.05 o
   2   2   8      345.40      324.02      4.11 o
   3   2   8      323.29      314.22      5.05 o
   4   2   8      109.50      106.01      2.70 o
   5   2   8       73.26       71.89      2.45 o
   6   2   8       11.81       12.28      1.73 o
   7   2   8       26.75       23.42      2.37 o
   8   2   8        9.51       11.98      2.28 o
   9   2   8        8.66        6.24      2.32 o
  10   2   8        2.16        0.19      2.26 o
 -15   3   8       15.14       17.34      4.31 o
 -14   3   8        0.12       -0.58      2.65 o
 -13   3   8        0.92        2.00      3.23 o
 -12   3   8        1.65       -1.35      3.59 o
 -11   3   8       60.55       56.81      3.31 o
 -10   3   8       54.37       53.48      4.30 o
  -9   3   8       19.45       21.04      2.40 o
  -8   3   8        0.17       -0.29      0.79 o
  -7   3   8        6.66        6.81      0.80 o
  -6   3   8        5.23        2.45      0.65 o
  -5   3   8       87.38       75.50      1.71 o
  -4   3   8       35.09       49.93      1.90 o
  -3   3   8      294.98      297.70      5.35 o
  -2   3   8      126.55      109.17      3.02 o
  -1   3   8       68.87       67.94      1.70 o
   0   3   8      373.51      386.08      4.67 o
   1   3   8       26.34       34.97      1.39 o
   2   3   8       11.19       13.98      1.19 o
   3   3   8       48.44       48.28      2.14 o
   4   3   8       46.33       45.46      2.06 o
   5   3   8       73.46       77.95      2.68 o
   6   3   8       25.93       28.78      2.14 o
   7   3   8       18.02       23.97      3.26 o
   8   3   8       11.76        9.09      2.50 o
   9   3   8       54.77       53.59      3.18 o
  10   3   8        0.80        2.00      2.04 o
 -15   4   8        0.65       -1.20      5.92 o
 -14   4   8        7.19        7.35      2.68 o
 -13   4   8       24.54       26.55      4.14 o
 -12   4   8        1.27       -1.57      1.57 o
 -11   4   8       31.51       30.08      2.95 o
 -10   4   8       36.04       35.73      3.16 o
  -9   4   8       94.46       89.39      4.43 o
  -8   4   8       20.18       18.97      1.53 o
  -7   4   8      155.79      148.41      2.89 o
  -6   4   8      147.42      134.88      2.65 o
  -5   4   8        1.37        3.57      0.55 o
  -4   4   8       12.37       13.29      0.88 o
  -3   4   8       76.71       77.48      1.88 o
  -2   4   8        6.26        4.89      0.86 o
  -1   4   8      356.65      376.98      7.13 o
   0   4   8        0.12        0.35      0.55 o
   1   4   8       84.55       73.76      1.80 o
   2   4   8      113.94      113.07      2.26 o
   3   4   8       10.05        6.26      1.45 o
   4   4   8      361.75      341.84      5.65 o
   5   4   8       33.02       38.99      2.21 o
   6   4   8        1.03        1.45      1.42 o
   7   4   8       28.47       32.30      2.32 o
   8   4   8       23.00       24.48      2.63 o
   9   4   8        0.58        0.47      1.93 o
  10   4   8        0.05       -1.92      1.92 o
 -14   5   8       24.21       27.85      6.06 o
 -13   5   8        4.77        2.52      2.37 o
 -12   5   8        0.60        0.80      1.76 o
 -11   5   8        0.70        0.67      1.77 o
 -10   5   8        6.96        7.34      2.40 o
  -9   5   8       82.36       86.89      4.69 o
  -8   5   8       36.50       34.91      1.90 o
  -7   5   8       62.24       68.94      1.96 o
  -6   5   8       82.26       84.52      2.01 o
  -5   5   8       28.55       21.12      0.96 o
  -4   5   8       18.67       18.65      0.96 o
  -3   5   8        1.30        2.96      0.66 o
  -2   5   8        0.40        0.25      0.56 o
  -1   5   8       96.92       91.73      2.15 o
   0   5   8       43.73       43.40      1.31 o
   1   5   8      359.42      373.11      5.30 o
   2   5   8       22.17       23.57      1.41 o
   3   5   8       82.90       86.61      2.24 o
   4   5   8        4.67        2.67      1.18 o
   5   5   8       85.50       87.79      3.17 o
   6   5   8        2.82        3.15      1.52 o
   7   5   8        6.82        7.37      2.57 o
   8   5   8        9.59        4.87      2.08 o
   9   5   8        0.39        1.74      2.03 o
 -14   6   8        0.15       -2.26      2.26 o
 -13   6   8        0.09       -1.87      1.87 o
 -12   6   8       23.07       26.59      3.42 o
 -11   6   8       46.02       40.94      3.30 o
 -10   6   8       23.55       26.70      3.34 o
  -9   6   8      279.99      255.90      7.17 o
  -8   6   8       51.25       54.27      3.31 o
  -7   6   8       36.18       38.77      1.76 o
  -6   6   8       75.00       81.12      1.89 o
  -5   6   8       40.67       43.52      1.47 o
  -4   6   8      102.25       98.53      2.19 o
  -3   6   8       32.37       28.17      1.03 o
  -2   6   8      130.06      120.59      2.98 o
  -1   6   8       27.95       23.92      1.19 o
   0   6   8       27.67       13.62      0.87 o
   1   6   8        1.27        2.37      0.74 o
   2   6   8        4.91        1.87      0.81 o
   3   6   8        4.81        3.78      1.07 o
   4   6   8        0.58       -0.24      1.12 o
   5   6   8       42.38       41.02      2.08 o
   6   6   8       10.17        9.25      1.73 o
   7   6   8        0.01       -1.51      1.51 o
   8   6   8        4.08        0.68      1.73 o
   9   6   8        0.49        1.68      2.52 o
 -14   7   8        0.37       -1.38      2.78 o
 -13   7   8       10.30       12.63      2.59 o
 -12   7   8        6.52        5.98      2.48 o
 -11   7   8       12.29       16.67      2.62 o
 -10   7   8      103.61      102.99      4.62 o
  -9   7   8       91.26       97.88      4.50 o
  -8   7   8       17.88       15.75      1.76 o
  -7   7   8      105.71       99.21      2.79 o
  -6   7   8      176.25      176.19      4.40 o
  -5   7   8       14.49       16.88      1.20 o
  -4   7   8        6.32        8.42      0.93 o
  -3   7   8      144.05      147.33      3.49 o
  -2   7   8        9.34        6.42      0.98 o
  -1   7   8      138.40      130.26      2.64 o
   0   7   8       54.14       57.57      3.99 o
   1   7   8       71.99       70.88      1.83 o
   2   7   8       30.87       26.47      1.45 o
   3   7   8       14.46       13.73      1.43 o
   4   7   8        1.82        0.80      1.20 o
   5   7   8        0.70       -0.02      1.26 o
   6   7   8       45.29       39.42      3.21 o
   7   7   8        0.74        2.32      2.18 o
   8   7   8        0.00        0.21      2.11 o
   9   7   8        8.83        8.44      2.90 o
 -14   8   8        0.59        1.23      2.50 o
 -13   8   8        1.78        1.86      2.14 o
 -12   8   8        4.81        1.87      2.34 o
 -11   8   8       33.81       41.42      3.51 o
 -10   8   8        2.97        1.06      1.60 o
  -9   8   8       49.96       58.94      3.64 o
  -8   8   8      212.84      217.78      5.51 o
  -7   8   8        2.17        2.16      1.50 o
  -6   8   8       89.76       84.99      3.41 o
  -5   8   8      331.07      327.04      7.03 o
  -4   8   8      774.70      718.17     10.69 o
  -3   8   8      387.45      399.35      7.23 o
  -2   8   8      948.30      833.12     12.25 o
  -1   8   8       25.63       26.30      1.43 o
   0   8   8       40.28       38.52      2.12 o
   1   8   8      226.34      204.10      4.19 o
   2   8   8       89.83       82.33      2.62 o
   3   8   8       39.52       40.17      2.25 o
   4   8   8       17.76       18.56      1.90 o
   5   8   8        1.02        2.71      1.75 o
   6   8   8       12.33       12.24      3.05 o
   7   8   8        3.04        1.18      2.20 o
   8   8   8        0.30       -0.05      2.26 o
   9   8   8        4.07        4.41      2.79 o
 -13   9   8        4.69        1.22      2.76 o
 -12   9   8       14.22       17.12      2.95 o
 -11   9   8        0.17        1.77      2.20 o
 -10   9   8        0.04       -0.96      1.83 o
  -9   9   8       14.07       16.46      2.09 o
  -8   9   8       97.05       86.91      3.50 o
  -7   9   8       31.69       35.78      2.35 o
  -6   9   8      292.50      284.56      6.51 o
  -5   9   8       18.00       12.55      1.42 o
  -4   9   8      400.42      371.95      8.03 o
  -3   9   8       23.59       25.53      1.95 o
  -2   9   8        6.56        5.81      1.86 o
  -1   9   8      154.14      124.13      3.26 o
   0   9   8        7.61        3.28      1.22 o
   1   9   8       81.29       82.37      2.90 o
   2   9   8       31.95       31.24      1.93 o
   3   9   8        1.49        1.21      1.32 o
   4   9   8        2.94        1.60      1.55 o
   5   9   8        3.37        7.21      2.79 o
   6   9   8        1.85        4.54      1.87 o
   7   9   8       20.40       25.31      3.60 o
   8   9   8        1.50        0.04      2.32 o
 -13  10   8        0.95        6.32      3.03 o
 -12  10   8       10.83       12.14      2.93 o
 -11  10   8        7.35        6.46      2.55 o
 -10  10   8        0.34       -0.28      1.70 o
  -9  10   8       21.76       22.14      2.33 o
  -8  10   8       45.88       45.80      2.76 o
  -7  10   8      238.96      232.86      5.98 o
  -6  10   8      135.54      124.79      4.11 o
  -5  10   8      227.68      219.92      5.03 o
  -4  10   8        4.55        2.60      1.61 o
  -3  10   8       28.93       26.32      2.37 o
  -2  10   8      668.65      630.89     12.40 o
  -1  10   8      111.75       92.25      4.21 o
   0  10   8       30.20       28.78      3.52 o
   1  10   8       26.04       24.57      2.03 o
   2  10   8        3.09        1.35      1.20 o
   3  10   8        2.11        0.29      1.46 o
   4  10   8        0.08       -1.49      1.49 o
   5  10   8       28.82       27.92      2.48 o
   6  10   8        3.83        1.11      1.81 o
   7  10   8        1.91        6.13      2.63 o
   8  10   8        2.65       -0.11      2.53 o
 -12  11   8        3.29        9.69      3.52 o
 -11  11   8       14.94       25.71      4.18 o
 -10  11   8        0.10        0.00      2.54 o
  -9  11   8       17.51       16.83      2.68 o
  -8  11   8        7.92        2.15      1.90 o
  -7  11   8        2.38        1.11      2.53 o
  -6  11   8       18.71       14.73      1.99 o
  -5  11   8        6.85        7.66      1.67 o
  -4  11   8       51.65       56.66      2.76 o
  -3  11   8      389.83      384.01      9.32 o
  -2  11   8       10.56       14.22      2.12 o
  -1  11   8        8.74        9.07      2.10 o
   0  11   8        2.97        3.00      1.55 o
   1  11   8       55.46       56.97      2.83 o
   2  11   8      106.80       98.83      4.21 o
   3  11   8        2.12        1.84      1.51 o
   4  11   8       32.96       29.28      2.40 o
   5  11   8       12.14        3.05      2.38 o
   6  11   8        1.41        0.61      1.81 o
   7  11   8        1.41       -1.45      1.96 o
 -12  12   8       20.08       28.29      4.82 o
 -11  12   8       17.20       22.44      4.84 o
 -10  12   8        0.21        1.33      2.91 o
  -9  12   8        2.65        3.35      2.28 o
  -8  12   8        4.07        8.52      2.39 o
  -7  12   8       10.82        8.75      2.41 o
  -6  12   8       12.44       14.10      2.65 o
  -5  12   8        3.61        5.18      2.05 o
  -4  12   8      165.89      148.73      5.00 o
  -3  12   8       38.72       39.98      4.66 o
  -2  12   8       15.12       16.24      2.27 o
  -1  12   8       25.96       22.80      2.75 o
   0  12   8        1.59        1.65      1.50 o
   1  12   8        5.08        4.26      1.78 o
   2  12   8       14.84       10.98      3.33 o
   3  12   8        2.24        4.66      2.16 o
   4  12   8       30.78       37.26      3.11 o
   5  12   8        0.88       -1.09      1.70 o
   6  12   8        5.82        5.43      2.58 o
   7  12   8       13.80       12.76      3.05 o
 -11  13   8        1.53        8.43      3.55 o
 -10  13   8        0.45       -2.49      3.76 o
  -9  13   8       17.43       18.25      3.67 o
  -8  13   8        0.02       -0.53      1.95 o
  -7  13   8        0.01        2.92      2.05 o
  -6  13   8        2.80        2.97      2.39 o
  -5  13   8        0.35        0.07      2.27 o
  -4  13   8        2.44        0.45      1.73 o
  -3  13   8       40.17       34.13      2.85 o
  -2  13   8       16.15       19.98      2.73 o
  -1  13   8      179.37      172.97      7.61 o
   0  13   8        8.93       11.15      4.12 o
   1  13   8       10.88       11.42      3.16 o
   2  13   8       61.05       53.29      4.82 o
   3  13   8        2.90        4.66      3.23 o
   4  13   8        0.01       -1.91      2.39 o
   5  13   8        0.19        2.19      2.37 o
   6  13   8       20.45       20.65      3.32 o
 -10  14   8       26.66       37.15      5.07 o
  -9  14   8       30.65       35.43      7.71 o
  -8  14   8        2.67        5.38      2.62 o
  -7  14   8        1.44       -0.45      2.05 o
  -6  14   8        9.88       10.32      2.62 o
  -5  14   8        7.86        6.67      2.44 o
  -4  14   8       12.23       14.22      3.35 o
  -3  14   8        7.29        6.05      2.48 o
  -2  14   8        0.35       -2.21      2.40 o
  -1  14   8       36.19       27.85      3.92 o
   0  14   8        6.42        1.81      2.50 o
   1  14   8      101.10      110.14     10.22 o
   2  14   8        0.67        0.36      2.75 o
   3  14   8        0.34       -0.03      4.30 o
   4  14   8        5.74        3.23      3.30 o
   5  14   8       13.65       25.63      4.43 o
  -9  15   8        2.77        3.66      4.48 o
  -8  15   8        2.68        3.97      4.66 o
  -7  15   8        0.27        2.86      2.62 o
  -6  15   8       17.16       22.05      3.35 o
  -5  15   8      117.10      136.34      6.27 o
  -4  15   8       61.83       62.67      4.45 o
  -3  15   8        0.11        0.04      3.03 o
  -2  15   8       28.49       38.87      4.43 o
  -1  15   8        7.32        4.66      2.75 o
   0  15   8      119.01      150.29      7.98 o
   1  15   8       17.95       27.13      5.20 o
   2  15   8       15.36       11.89      8.07 o
   3  15   8       30.55       33.69      4.69 o
   4  15   8       40.42       39.99      5.19 o
  -8  16   8       14.77       16.96      4.31 o
  -7  16   8       23.23       29.86      3.79 o
  -6  16   8        0.01        0.12      2.47 o
  -5  16   8       15.64       19.20      3.36 o
  -4  16   8       11.03       12.65      3.23 o
  -3  16   8        1.05       -0.74      2.60 o
  -2  16   8        8.36        6.27      4.12 o
  -1  16   8       19.39       21.55      4.84 o
   0  16   8        8.06       10.04      3.67 o
   1  16   8        7.39        0.77      3.10 o
   2  16   8        2.21        2.74      3.42 o
   3  16   8        1.77        1.94      3.42 o
  -7  17   8       23.39       25.85      6.27 o
  -6  17   8        2.51        1.71      2.98 o
  -5  17   8       20.64       21.22      4.43 o
  -4  17   8        9.75       10.22      4.48 o
  -3  17   8        1.37        0.72      3.30 o
  -2  17   8       15.11       17.55      4.18 o
  -1  17   8        7.25        9.61      3.78 o
   0  17   8        3.57       -1.38      3.16 o
   1  17   8        0.09        1.85      3.16 o
   2  17   8       23.90       27.70      4.82 o
  -4  18   8        6.71       -0.36      4.84 o
  -3  18   8        0.83        2.15      3.55 o
  -2  18   8        4.39        2.87      3.55 o
  -1  18   8       12.92       13.68      4.18 o
 -15   0   9       32.63       42.31      7.17 o
 -13   0   9        1.47       -0.36      3.23 o
 -11   0   9        3.44       11.12      3.23 o
  -9   0   9      284.74      276.09     11.83 o
  -7   0   9      158.54      165.81      4.05 o
  -5   0   9       62.67       69.52      3.03 o
  -3   0   9       23.90       24.64      1.51 o
  -1   0   9     1042.74      938.14     15.99 o
   1   0   9        4.54        5.53      1.11 o
   3   0   9        1.32        0.59      1.37 o
   5   0   9       19.84       27.43      2.53 o
   7   0   9       18.65       17.84      3.55 o
   9   0   9        7.33        9.78      2.88 o
 -15   1   9        0.47        5.06      3.36 o
 -14   1   9        6.02       10.40      3.30 o
 -13   1   9       16.72       15.91      3.30 o
 -12   1   9        1.68       -1.97      1.97 o
 -11   1   9        8.64        6.91      3.41 o
 -10   1   9       55.56       54.97      3.55 o
  -9   1   9      289.08      272.09      6.76 o
  -8   1   9       22.48       23.86      1.50 o
  -7   1   9      106.75      108.04      2.18 o
  -6   1   9       28.43       24.07      0.95 o
  -5   1   9      161.01      152.57      3.24 o
  -4   1   9      143.84      141.12      3.39 o
  -3   1   9      791.14      732.02     10.56 o
  -2   1   9      217.37      207.45      3.69 o
  -1   1   9      385.42      383.03      5.58 o
   0   1   9       29.32       27.08      1.29 o
   1   1   9       64.01       59.39      1.86 o
   2   1   9       95.16       87.70      2.58 o
   3   1   9        1.80        1.48      1.03 o
   4   1   9       27.51       29.70      1.80 o
   5   1   9        2.14        0.98      1.12 o
   6   1   9        4.83        6.23      1.73 o
   7   1   9        1.79        1.86      1.87 o
   8   1   9        0.01        0.38      1.60 o
   9   1   9        1.43        0.82      1.94 o
 -15   2   9       19.13       19.78      6.10 o
 -14   2   9        3.49        2.33      2.79 o
 -13   2   9        0.10        3.41      2.54 o
 -12   2   9        0.40        2.15      2.51 o
 -11   2   9       45.79       39.04      3.42 o
 -10   2   9       30.14       28.13      2.34 o
  -9   2   9      161.68      157.18      5.70 o
  -8   2   9       10.72       12.75      1.25 o
  -7   2   9      193.04      188.44      4.20 o
  -6   2   9       21.14       17.96      0.96 o
  -5   2   9       15.46       11.13      2.11 o
  -4   2   9      387.14      346.56      7.85 o
  -3   2   9      232.64      223.73      4.03 o
  -2   2   9        0.02       -0.44      0.78 o
  -1   2   9      102.85       96.83      2.86 o
   0   2   9      150.36      160.65      2.74 o
   1   2   9       76.16       73.22      1.77 o
   2   2   9        2.25       -0.21      0.97 o
   3   2   9        0.44        0.72      1.03 o
   4   2   9       18.17       22.71      1.63 o
   5   2   9        0.21        1.13      1.46 o
   6   2   9       15.00       14.49      1.62 o
   7   2   9       17.69       19.07      2.65 o
   8   2   9       30.84       35.35      2.71 o
   9   2   9        0.07       -0.25      1.67 o
 -15   3   9        0.06       -3.01      3.01 o
 -14   3   9        0.17        3.23      3.04 o
 -13   3   9        6.06        7.35      2.79 o
 -12   3   9       10.50       12.74      2.91 o
 -11   3   9        1.95        1.52      1.58 o
 -10   3   9       76.24       68.21      4.18 o
  -9   3   9        3.39        1.25      1.52 o
  -8   3   9        6.01        3.14      1.16 o
  -7   3   9        5.16        5.17      0.80 o
  -6   3   9        0.69        2.18      0.75 o
  -5   3   9        4.04        7.35      1.09 o
  -4   3   9      347.29      329.75      7.71 o
  -3   3   9      188.97      185.49      3.60 o
  -2   3   9      660.75      643.74      9.24 o
  -1   3   9       59.84       44.11      1.61 o
   0   3   9      503.63      496.51      8.52 o
   1   3   9      270.47      262.25      4.53 o
   2   3   9      221.25      213.14      4.80 o
   3   3   9       13.94       10.33      1.50 o
   4   3   9      212.92      208.45      4.97 o
   5   3   9       11.32        7.09      1.46 o
   6   3   9        3.95        3.61      1.36 o
   7   3   9        8.42        7.93      1.78 o
   8   3   9        1.76        2.31      1.76 o
   9   3   9        1.03        1.39      1.82 o
 -15   4   9        0.83       -1.43      3.04 o
 -14   4   9        0.97       -2.74      2.75 o
 -13   4   9        8.17        7.17      3.04 o
 -12   4   9        0.94        1.08      1.94 o
 -11   4   9       30.94       28.10      3.16 o
 -10   4   9        1.98        5.56      2.03 o
  -9   4   9       51.28       43.14      3.16 o
  -8   4   9       55.26       57.88      2.39 o
  -7   4   9       16.91       13.15      1.02 o
  -6   4   9      639.72      675.33      9.69 o
  -5   4   9        1.42        0.52      0.60 o
  -4   4   9      163.33      152.49      3.58 o
  -3   4   9       19.24       17.05      1.18 o
  -2   4   9      127.18      135.81      2.98 o
  -1   4   9       92.19       94.28      2.25 o
   0   4   9      106.23      110.53      2.67 o
   1   4   9       14.68       14.22      1.36 o
   2   4   9       49.89       53.83      2.34 o
   3   4   9       69.50       57.62      2.53 o
   4   4   9       17.38       16.42      1.58 o
   5   4   9       82.21       77.84      2.79 o
   6   4   9        0.94        0.66      1.33 o
   7   4   9        0.70        0.45      1.73 o
   8   4   9        3.68        2.81      2.09 o
   9   4   9        0.26       -0.71      1.70 o
 -14   5   9       17.88       18.45      3.92 o
 -13   5   9        0.06        0.37      2.13 o
 -12   5   9        3.67        3.94      1.93 o
 -11   5   9        0.27        0.54      2.33 o
 -10   5   9        1.51        0.00      2.15 o
  -9   5   9        1.12        0.09      1.49 o
  -8   5   9       20.49       23.69      1.47 o
  -7   5   9      108.64      102.46      2.38 o
  -6   5   9      556.52      526.42      8.58 o
  -5   5   9       19.37       21.59      0.99 o
  -4   5   9       41.60       35.83      2.00 o
  -3   5   9        6.47        5.91      0.72 o
  -2   5   9        0.04       -0.63      0.68 o
  -1   5   9       19.82       14.94      1.10 o
   0   5   9       63.16       69.24      2.03 o
   1   5   9        6.74        3.87      1.17 o
   2   5   9      363.89      353.47      6.81 o
   3   5   9        0.79       -0.47      1.12 o
   4   5   9       54.29       46.80      2.20 o
   5   5   9       45.90       45.15      2.30 o
   6   5   9        2.26        2.12      1.38 o
   7   5   9       12.48        8.65      1.81 o
   8   5   9        1.99        1.87      2.00 o
   9   5   9        0.24        1.17      2.19 o
 -14   6   9        0.07       -2.91      2.91 o
 -13   6   9        0.09       -1.39      2.13 o
 -12   6   9        4.31        3.41      2.54 o
 -11   6   9       29.43       36.28      7.17 o
 -10   6   9        3.66        2.51      2.03 o
  -9   6   9       73.12       75.21      3.68 o
  -8   6   9      148.64      143.13      5.43 o
  -7   6   9      225.54      227.82      6.69 o
  -6   6   9      179.67      179.39      5.03 o
  -5   6   9       59.27       55.85      2.16 o
  -4   6   9      184.49      178.76      3.48 o
  -3   6   9      277.54      243.85      4.02 o
  -2   6   9       12.66        8.82      1.00 o
  -1   6   9       85.85       88.61      2.59 o
   0   6   9       60.55       52.95      2.51 o
   1   6   9        3.32        4.41      1.27 o
   2   6   9       11.80        7.54      1.17 o
   3   6   9      143.62      109.93      3.05 o
   4   6   9        0.00        0.27      1.22 o
   5   6   9       44.55       34.70      2.09 o
   6   6   9        0.06        0.69      1.54 o
   7   6   9        4.38        3.82      1.81 o
   8   6   9        0.00       -1.36      2.06 o
 -14   7   9       10.47        9.22      2.96 o
 -13   7   9        8.46        1.49      5.31 o
 -12   7   9       21.49       24.01      3.67 o
 -11   7   9        0.02       -2.03      2.03 o
 -10   7   9        9.22        7.88      2.20 o
  -9   7   9      178.68      179.84      5.88 o
  -8   7   9        7.84        9.52      1.57 o
  -7   7   9      189.58      177.58      4.52 o
  -6   7   9       21.91       24.34      1.76 o
  -5   7   9        2.37        0.90      0.90 o
  -4   7   9        0.23        0.78      0.91 o
  -3   7   9        0.09       -0.63      0.92 o
  -2   7   9       14.11       13.76      1.32 o
  -1   7   9        8.53       12.97      1.23 o
   0   7   9       39.36       46.03      2.42 o
   1   7   9        0.87        0.68      1.18 o
   2   7   9        2.39        3.17      1.83 o
   3   7   9        7.15        6.28      1.50 o
   4   7   9        7.39        4.68      1.54 o
   5   7   9        5.31        5.34      1.72 o
   6   7   9        6.28        7.19      2.97 o
   7   7   9        0.11       -1.55      1.55 o
   8   7   9        5.05        7.15      2.37 o
 -13   8   9        0.01       -0.61      2.91 o
 -12   8   9       30.97       36.50      4.31 o
 -11   8   9       28.08       32.47      5.38 o
 -10   8   9        0.85        1.97      1.88 o
  -9   8   9        4.40        6.58      2.93 o
  -8   8   9       24.26       24.49      2.02 o
  -7   8   9      338.77      324.28      7.00 o
  -6   8   9       69.81       76.10      2.61 o
  -5   8   9        3.87        1.83      1.09 o
  -4   8   9        9.07        5.08      1.19 o
  -3   8   9      122.86      112.70      3.18 o
  -2   8   9      189.12      177.58      4.85 o
  -1   8   9       50.15       40.79      2.10 o
   0   8   9       31.79       29.50      1.92 o
   1   8   9      211.19      185.62      4.16 o
   2   8   9       14.49       21.96      1.78 o
   3   8   9       17.84       19.51      1.80 o
   4   8   9        4.58        1.63      1.88 o
   5   8   9        2.74       -0.25      2.66 o
   6   8   9        0.72       -1.51      1.51 o
   7   8   9        0.62       -0.18      1.76 o
   8   8   9        4.98        2.80      2.27 o
 -13   9   9        2.89        2.15      3.04 o
 -12   9   9       21.43       19.32      3.92 o
 -11   9   9       45.27       43.42      4.31 o
 -10   9   9       14.89       15.11      2.47 o
  -9   9   9        2.50        4.88      1.81 o
  -8   9   9        1.09        2.42      1.55 o
  -7   9   9      195.27      193.45      5.12 o
  -6   9   9       42.66       45.56      2.26 o
  -5   9   9      331.82      330.93      7.48 o
  -4   9   9      162.58      155.28      6.16 o
  -3   9   9       31.74       28.28      2.79 o
  -2   9   9       61.18       69.58      3.16 o
  -1   9   9        8.20        2.83      1.34 o
   0   9   9       56.18       53.47      2.59 o
   1   9   9        8.80       12.39      1.72 o
   2   9   9        8.30        7.42      1.51 o
   3   9   9        1.84        3.95      1.47 o
   4   9   9        7.76        8.47      1.91 o
   5   9   9       10.93       11.43      2.10 o
   6   9   9        0.46       -1.96      1.96 o
   7   9   9        0.89       -3.03      3.03 o
 -13  10   9        0.12        1.84      3.41 o
 -12  10   9        0.71        2.85      3.01 o
 -11  10   9       47.07       46.13      8.25 o
 -10  10   9       14.81       11.51      3.39 o
  -9  10   9       10.84        9.66      2.37 o
  -8  10   9        1.56        1.01      1.56 o
  -7  10   9       33.26       34.44      3.00 o
  -6  10   9        0.00       -1.30      1.32 o
  -5  10   9       32.87       34.00      2.09 o
  -4  10   9        5.83        3.61      1.64 o
  -3  10   9       58.02       50.79      2.85 o
  -2  10   9      245.86      253.27      6.54 o
  -1  10   9        1.59        1.02      1.58 o
   0  10   9       82.53       73.13      2.91 o
   1  10   9        0.02       -1.02      1.33 o
   2  10   9        0.02        1.28      1.42 o
   3  10   9       15.40       16.70      2.60 o
   4  10   9        1.67        1.90      1.70 o
   5  10   9        2.79        2.81      1.83 o
   6  10   9       42.01       44.47      4.24 o
   7  10   9        2.44        3.58      2.36 o
 -12  11   9       53.08       44.32      5.07 o
 -11  11   9        2.99       -0.20      2.75 o
 -10  11   9        0.04       -0.18      2.69 o
  -9  11   9       18.55       16.95      2.73 o
  -8  11   9        5.82        8.79      2.26 o
  -7  11   9        0.03       -0.91      1.55 o
  -6  11   9       16.15       15.96      1.98 o
  -5  11   9       14.74       16.00      1.99 o
  -4  11   9       17.27       11.53      1.96 o
  -3  11   9        0.02       -0.32      1.66 o
  -2  11   9      268.78      246.01      6.61 o
  -1  11   9       42.89       46.93      3.06 o
   0  11   9        1.82        1.97      1.50 o
   1  11   9        3.20        2.25      1.59 o
   2  11   9        6.82        9.63      3.37 o
   3  11   9       16.22       19.05      2.18 o
   4  11   9        0.37        1.22      1.68 o
   5  11   9        2.63        1.12      1.91 o
   6  11   9        0.04       -1.88      1.88 o
 -11  12   9        0.07       -2.12      2.75 o
 -10  12   9       12.16       10.21      3.42 o
  -9  12   9        8.81        6.71      2.53 o
  -8  12   9        6.10        5.51      2.26 o
  -7  12   9       17.50       18.14      2.74 o
  -6  12   9       62.76       58.98      3.86 o
  -5  12   9        0.39        1.23      1.80 o
  -4  12   9        0.02       -1.16      1.79 o
  -3  12   9       70.65       78.44      3.82 o
  -2  12   9       64.19       75.52      4.61 o
  -1  12   9       34.38       32.75      2.80 o
   0  12   9       15.37       12.60      2.34 o
   1  12   9        8.04       13.75      2.16 o
   2  12   9       70.27       76.93      4.11 o
   3  12   9        3.92        6.54      2.26 o
   4  12   9       18.90       21.95      2.46 o
   5  12   9        0.09        0.61      1.93 o
   6  12   9        1.76        2.77      2.63 o
 -11  13   9       14.06       20.13      4.18 o
 -10  13   9       22.22       22.48      4.06 o
  -9  13   9        4.90        7.87      2.60 o
  -8  13   9        6.16        5.17      2.31 o
  -7  13   9        0.00        1.29      2.18 o
  -6  13   9        3.51        4.91      2.31 o
  -5  13   9       17.11       15.43      2.65 o
  -4  13   9       12.70       12.24      2.33 o
  -3  13   9        4.78        5.84      2.15 o
  -2  13   9      129.26      129.81      5.76 o
  -1  13   9       84.01       80.07      4.70 o
   0  13   9      101.49      107.29      6.34 o
   1  13   9        8.94        7.87      3.16 o
   2  13   9        0.00       -0.50      2.87 o
   3  13   9       44.90       45.26      4.82 o
   4  13   9        1.56        2.37      3.27 o
   5  13   9        2.79        1.67      2.53 o
 -10  14   9       11.55       22.45      4.48 o
  -9  14   9       75.13       72.66      5.95 o
  -8  14   9        4.42        4.84      2.60 o
  -7  14   9        0.05        0.91      2.26 o
  -6  14   9       21.71       27.70      4.08 o
  -5  14   9        0.00        0.08      2.18 o
  -4  14   9        2.21        1.61      2.29 o
  -3  14   9        3.64        2.91      2.38 o
  -2  14   9       36.37       39.57      4.43 o
  -1  14   9        0.65       -0.08      2.31 o
   0  14   9        3.93        7.17      3.04 o
   1  14   9       51.58       45.18      4.69 o
   2  14   9        0.92       -2.90      4.30 o
   3  14   9        1.04        1.25      3.30 o
   4  14   9        0.08        3.41      3.55 o
  -9  15   9        0.31        0.23      3.23 o
  -8  15   9        0.60        1.55      2.55 o
  -7  15   9        0.02       -0.43      4.13 o
  -6  15   9        5.78        9.16      2.82 o
  -5  15   9        2.92        1.73      4.24 o
  -4  15   9        0.08        4.35      2.48 o
  -3  15   9       45.05       54.71      4.28 o
  -2  15   9       13.97       10.87      2.98 o
  -1  15   9       13.71       17.26      3.19 o
   0  15   9        0.03        0.33      4.84 o
   1  15   9      106.04      131.96      7.86 o
   2  15   9        0.35       -0.66      3.94 o
   3  15   9       15.56       15.37      4.18 o
  -8  16   9        0.02        1.08      5.02 o
  -7  16   9       36.37       43.68      4.14 o
  -6  16   9       55.69       63.82      4.69 o
  -5  16   9        3.58        8.00      2.74 o
  -4  16   9        3.93        1.11      3.94 o
  -3  16   9        3.85        1.51      5.56 o
  -2  16   9        5.64        6.63      3.30 o
  -1  16   9        1.74        3.27      3.16 o
   0  16   9        0.79        0.54      3.04 o
   1  16   9        0.06        1.55      3.42 o
   2  16   9        3.31        3.10      3.52 o
  -6  17   9        0.39        4.73      4.30 o
  -5  17   9       13.87        9.11      6.27 o
  -4  17   9        4.41        5.47      3.52 o
  -3  17   9        0.37       -1.32      3.16 o
  -2  17   9        8.39        7.85      3.67 o
  -1  17   9        7.17       14.70      4.06 o
   0  17   9        0.59       -3.27      3.27 o
 -14   0  10       32.88       45.18      6.81 o
 -12   0  10       94.38       96.09      7.89 o
 -10   0  10        4.47        6.10      2.87 o
  -8   0  10       24.31       20.70      1.89 o
  -6   0  10      390.54      392.64      9.76 o
  -4   0  10       54.56       60.31      2.81 o
  -2   0  10      598.70      559.83     11.81 o
   0   0  10      929.85      883.04     17.85 o
   2   0  10      143.50      154.38      5.10 o
   4   0  10        0.18       -1.45      1.45 o
   6   0  10        0.00       -1.61      2.03 o
   8   0  10        1.95        2.83      2.47 o
 -15   1  10        0.43        2.19      3.36 o
 -14   1  10       10.04        7.87      7.17 o
 -13   1  10        9.19        7.41      2.91 o
 -12   1  10       38.84       42.66      3.67 o
 -11   1  10        0.29        3.23      2.03 o
 -10   1  10        4.88        5.32      1.51 o
  -9   1  10      187.97      170.32      5.83 o
  -8   1  10       88.44       91.26      2.68 o
  -7   1  10       42.54       47.55      1.48 o
  -6   1  10        0.45        1.00      0.60 o
  -5   1  10      135.11      116.32      3.41 o
  -4   1  10       50.00       42.75      1.42 o
  -3   1  10       85.50       90.33      2.43 o
  -2   1  10      338.07      309.55      5.52 o
  -1   1  10      329.42      338.05      6.27 o
   0   1  10       11.70       10.71      1.17 o
   1   1  10      408.87      386.60      6.53 o
   2   1  10       57.53       64.87      2.36 o
   3   1  10        4.36       10.03      1.36 o
   4   1  10        1.80        1.09      1.18 o
   5   1  10       17.43       15.55      1.85 o
   6   1  10        1.19       -1.61      1.61 o
   7   1  10        2.83        4.11      1.79 o
   8   1  10        9.54       15.18      2.32 o
 -15   2  10       15.15       11.71      5.74 o
 -14   2  10       38.63       43.99      6.45 o
 -13   2  10        5.83        8.96      2.91 o
 -12   2  10        2.30        3.05      2.28 o
 -11   2  10        5.59        7.09      2.72 o
 -10   2  10        7.50        3.38      1.51 o
  -9   2  10       24.68       21.45      2.51 o
  -8   2  10      128.32      134.38      3.79 o
  -7   2  10        2.97        0.33      0.72 o
  -6   2  10      128.64      116.98      3.11 o
  -5   2  10       13.16       10.22      1.40 o
  -4   2  10       49.83       54.47      2.55 o
  -3   2  10      459.72      450.62      7.37 o
  -2   2  10      983.42      983.49     16.85 o
  -1   2  10      407.02      394.02      5.56 o
   0   2  10       52.27       48.00      1.76 o
   1   2  10      539.11      527.94      8.33 o
   2   2  10        8.71       11.97      1.35 o
   3   2  10       34.41       49.17      2.13 o
   4   2  10        0.01       -0.56      1.08 o
   5   2  10       10.18       12.13      1.78 o
   6   2  10        6.89        3.88      1.62 o
   7   2  10        0.02       -0.34      1.58 o
   8   2  10        0.64        0.18      1.82 o
 -14   3  10       36.20       36.34      4.31 o
 -13   3  10       17.10       19.60      3.42 o
 -12   3  10        0.26        2.51      2.28 o
 -11   3  10       80.02       78.50      3.73 o
 -10   3  10       19.73       20.18      2.69 o
  -9   3  10       14.16       12.71      1.98 o
  -8   3  10        7.27        2.53      1.09 o
  -7   3  10        9.38        5.26      0.79 o
  -6   3  10        0.28        0.08      1.08 o
  -5   3  10      119.02      107.34      3.09 o
  -4   3  10      353.42      359.03      8.47 o
  -3   3  10       16.31       14.68      1.44 o
  -2   3  10       15.16       16.53      1.55 o
  -1   3  10      171.59      166.94      3.48 o
   0   3  10      173.12      151.25      3.44 o
   1   3  10       72.34       84.68      2.91 o
   2   3  10        9.29        4.79      1.34 o
   3   3  10       10.01        7.90      1.49 o
   4   3  10        7.95        8.21      1.57 o
   5   3  10        6.28        5.84      1.60 o
   6   3  10       49.26       53.24      2.84 o
   7   3  10       11.45       10.54      2.05 o
   8   3  10        3.54        3.21      1.99 o
 -14   4  10        1.92        2.91      5.92 o
 -13   4  10        0.21        3.28      2.69 o
 -12   4  10        9.19        6.42      2.10 o
 -11   4  10        0.01        0.90      1.98 o
 -10   4  10       28.81       20.99      2.65 o
  -9   4  10        5.75        5.14      1.89 o
  -8   4  10        4.01        3.78      0.92 o
  -7   4  10       41.12       37.43      1.56 o
  -6   4  10      128.76      116.49      3.58 o
  -5   4  10      223.68      227.75      5.22 o
  -4   4  10      668.60      627.36     10.19 o
  -3   4  10        7.05        5.16      0.84 o
  -2   4  10      313.43      300.43      6.14 o
  -1   4  10      279.06      262.30      5.21 o
   0   4  10       52.06       61.24      2.46 o
   1   4  10       80.44       65.31      2.58 o
   2   4  10        6.91        9.78      1.53 o
   3   4  10        5.13        1.86      1.35 o
   4   4  10       91.92       83.30      2.90 o
   5   4  10        0.71        1.24      1.33 o
   6   4  10        0.16        1.41      1.58 o
   7   4  10        0.59       -0.56      1.95 o
   8   4  10        0.04        0.16      2.08 o
 -14   5  10        9.68       11.12      3.55 o
 -13   5  10        2.71        1.47      2.13 o
 -12   5  10       15.68       20.88      2.55 o
 -11   5  10        4.96        6.96      2.40 o
 -10   5  10        2.27        0.90      1.77 o
  -9   5  10        2.90        2.58      1.49 o
  -8   5  10       23.67       19.19      1.30 o
  -7   5  10      310.22      295.55      5.39 o
  -6   5  10      227.30      202.23      3.98 o
  -5   5  10      179.03      160.00      3.29 o
  -4   5  10       23.26       31.77      1.48 o
  -3   5  10       10.30        9.50      1.02 o
  -2   5  10      205.03      184.05      4.47 o
  -1   5  10      113.86      116.67      4.46 o
   0   5  10      361.33      300.43      6.00 o
   1   5  10       20.09       25.75      1.81 o
   2   5  10      136.17      134.04      5.52 o
   3   5  10      117.70      105.23      3.06 o
   4   5  10        2.31        4.98      1.32 o
   5   5  10       23.80       23.55      1.95 o
   6   5  10        3.21        3.96      2.08 o
   7   5  10        6.05        5.80      3.31 o
   8   5  10        2.12        2.99      2.17 o
 -14   6  10        1.46        0.72      4.48 o
 -13   6  10        0.06        4.28      2.34 o
 -12   6  10       26.03       21.74      3.27 o
 -11   6  10        9.90       11.83      2.65 o
 -10   6  10        0.13       -0.88      1.89 o
  -9   6  10       13.79        9.53      2.33 o
  -8   6  10       58.17       59.89      2.58 o
  -7   6  10      204.91      197.49      3.70 o
  -6   6  10        0.92       -0.48      0.91 o
  -5   6  10       54.54       57.41      1.97 o
  -4   6  10        5.85        3.42      0.85 o
  -3   6  10       44.63       38.48      1.73 o
  -2   6  10        1.83        2.26      1.21 o
  -1   6  10       87.24       73.99      2.98 o
   0   6  10       17.19       15.87      1.59 o
   1   6  10       43.86       38.38      2.15 o
   2   6  10        6.15        5.21      1.45 o
   3   6  10        1.11        0.01      1.35 o
   4   6  10       10.66       17.37      2.42 o
   5   6  10        0.59        3.26      1.61 o
   6   6  10        7.57        7.42      1.88 o
   7   6  10        2.09       -0.26      2.00 o
   8   6  10        0.29       -0.68      2.11 o
 -14   7  10        0.27       -1.08      2.45 o
 -13   7  10        0.77        1.75      2.34 o
 -12   7  10        4.04        2.32      3.94 o
 -11   7  10        8.95        5.92      2.65 o
 -10   7  10        5.21        5.20      2.16 o
  -9   7  10      225.24      220.20      5.55 o
  -8   7  10      297.77      296.95      6.58 o
  -7   7  10        0.64        1.85      1.09 o
  -6   7  10      165.06      151.36      4.15 o
  -5   7  10        0.05       -0.77      1.19 o
  -4   7  10        4.22        5.01      1.01 o
  -3   7  10       22.77       21.35      1.74 o
  -2   7  10      137.91      124.41      3.88 o
  -1   7  10        0.05       -0.79      1.10 o
   0   7  10       35.13       25.02      2.00 o
   1   7  10       38.31       36.12      2.14 o
   2   7  10       13.85       15.47      1.76 o
   3   7  10        2.75        3.32      1.51 o
   4   7  10        5.79        7.79      1.78 o
   5   7  10        2.48        1.20      1.58 o
   6   7  10       51.38       50.44      3.13 o
   7   7  10        6.72        6.13      2.27 o
 -13   8  10       32.01       27.65      4.18 o
 -12   8  10        2.21        3.06      2.91 o
 -11   8  10        0.08       -1.32      2.40 o
 -10   8  10        3.14        4.97      2.10 o
  -9   8  10       79.65       79.11      3.57 o
  -8   8  10        1.28        0.92      1.43 o
  -7   8  10       18.56       10.67      1.44 o
  -6   8  10        8.38        6.00      1.54 o
  -5   8  10       86.84       90.07      3.32 o
  -4   8  10       54.27       55.87      2.90 o
  -3   8  10        0.02       -1.35      1.35 o
  -2   8  10      102.89       99.25      3.59 o
  -1   8  10       26.06       26.12      1.86 o
   0   8  10        2.51        0.81      1.24 o
   1   8  10        0.32        1.08      1.25 o
   2   8  10        5.40        5.50      1.44 o
   3   8  10        0.34       -1.26      1.26 o
   4   8  10       14.43       16.70      2.00 o
   5   8  10        4.38        4.03      1.81 o
   6   8  10        0.48        3.21      1.85 o
   7   8  10       18.19       21.85      2.91 o
 -13   9  10        0.04        4.84      3.30 o
 -12   9  10        3.61        6.41      3.01 o
 -11   9  10        0.07       -1.98      1.98 o
 -10   9  10       66.02       65.04      3.89 o
  -9   9  10       44.59       54.64      3.32 o
  -8   9  10       23.74       22.62      2.17 o
  -7   9  10        2.65        3.19      1.45 o
  -6   9  10       75.03       74.65      2.83 o
  -5   9  10       34.29       32.46      2.69 o
  -4   9  10        1.26        1.70      1.58 o
  -3   9  10       13.26       13.28      1.85 o
  -2   9  10       55.78       50.74      2.88 o
  -1   9  10       36.58       37.88      2.18 o
   0   9  10      104.98       87.14      3.20 o
   1   9  10        1.04        2.07      1.46 o
   2   9  10       10.67        9.45      1.67 o
   3   9  10        2.55        1.08      2.11 o
   4   9  10       25.39       26.72      2.35 o
   5   9  10        7.69        6.70      2.01 o
   6   9  10        3.21        7.71      2.11 o
   7   9  10       13.53       18.93      8.96 o
 -12  10  10        0.02        0.76      3.05 o
 -11  10  10       23.40       24.91      3.80 o
 -10  10  10       41.37       29.93      3.23 o
  -9  10  10       60.12       63.08      3.86 o
  -8  10  10        0.07        0.10      1.63 o
  -7  10  10       66.01       63.34      3.08 o
  -6  10  10       22.78       26.09      1.95 o
  -5  10  10       68.01       57.28      3.01 o
  -4  10  10       79.05       72.79      3.33 o
  -3  10  10        5.49        8.18      1.95 o
  -2  10  10       76.01       64.61      4.76 o
  -1  10  10        0.93        1.89      1.64 o
   0  10  10        6.56        7.00      1.60 o
   1  10  10       11.84        9.50      1.82 o
   2  10  10        2.36        0.46      1.64 o
   3  10  10        1.64       -0.09      1.54 o
   4  10  10        0.13       -1.60      1.60 o
   5  10  10        1.57        0.36      3.15 o
   6  10  10        0.17        0.96      2.17 o
 -12  11  10        3.90        5.74      3.30 o
 -11  11  10        9.44        8.05      3.27 o
 -10  11  10        0.44        2.77      2.26 o
  -9  11  10        1.74        0.14      2.10 o
  -8  11  10        0.03        2.33      2.05 o
  -7  11  10        2.26        2.23      1.67 o
  -6  11  10        5.90        7.30      1.64 o
  -5  11  10        0.01        0.21      1.44 o
  -4  11  10        8.52       10.63      2.00 o
  -3  11  10       91.00       88.37      4.45 o
  -2  11  10       23.06       22.18      2.79 o
  -1  11  10        1.67        3.17      2.74 o
   0  11  10       13.86       13.95      1.88 o
   1  11  10       37.23       44.67      2.70 o
   2  11  10        6.71        4.69      1.96 o
   3  11  10        2.62        4.73      1.82 o
   4  11  10       22.40       22.93      2.41 o
   5  11  10       13.12       17.89      2.56 o
   6  11  10        1.06        3.59      5.02 o
 -11  12  10        0.00       -2.65      2.65 o
 -10  12  10        0.07       -1.43      2.50 o
  -9  12  10        9.77       10.53      2.73 o
  -8  12  10       12.06        6.81      2.41 o
  -7  12  10        0.01        1.06      3.13 o
  -6  12  10        0.02       -1.70      1.70 o
  -5  12  10       44.21       37.05      3.26 o
  -4  12  10       15.11        9.88      2.14 o
  -3  12  10        1.27        3.37      1.93 o
  -2  12  10        2.09        1.40      1.94 o
  -1  12  10        9.70       16.42      2.41 o
   0  12  10       22.03       19.44      2.85 o
   1  12  10       14.65       17.41      3.00 o
   2  12  10        3.72        0.26      2.04 o
   3  12  10        0.02       -1.83      1.83 o
   4  12  10        2.29        1.70      1.97 o
   5  12  10       32.63       46.27      3.43 o
 -10  13  10       27.65       29.13      5.38 o
  -9  13  10        1.61        3.09      2.41 o
  -8  13  10        4.37        4.00      2.37 o
  -7  13  10       18.52       15.72      2.84 o
  -6  13  10        0.46        0.19      2.18 o
  -5  13  10       17.36       11.38      2.34 o
  -4  13  10        3.02        5.23      2.43 o
  -3  13  10       70.79       76.33      3.89 o
  -2  13  10        3.99        3.96      2.41 o
  -1  13  10        5.40        5.34      2.63 o
   0  13  10       26.92       25.95      4.28 o
   1  13  10       42.14       50.83      4.23 o
   2  13  10        0.10        1.53      2.91 o
   3  13  10        0.48        1.08      3.04 o
   4  13  10        0.01       -0.72      3.30 o
  -9  14  10        0.25        1.61      3.10 o
  -8  14  10       32.08       42.87      3.85 o
  -7  14  10        9.10       14.68      2.82 o
  -6  14  10        5.76        4.30      2.34 o
  -5  14  10       31.09       37.64      3.61 o
  -4  14  10        0.67       -2.18      2.28 o
  -3  14  10        0.87        0.89      3.34 o
  -2  14  10        3.91        0.26      2.34 o
  -1  14  10       25.28       28.96      3.48 o
   0  14  10        0.41        2.82      2.91 o
   1  14  10        0.02       -0.09      5.92 o
   2  14  10        0.14        3.05      3.30 o
   3  14  10       13.46       14.52      4.06 o
  -8  15  10        0.13        4.04      2.85 o
  -7  15  10       18.69       19.21      3.23 o
  -6  15  10        0.08        5.48      2.62 o
  -5  15  10        3.25        4.38      2.52 o
  -4  15  10        0.10        1.08      3.94 o
  -3  15  10        0.30        1.43      3.94 o
  -2  15  10        0.17        1.25      2.79 o
  -1  15  10        0.21        3.24      3.01 o
   0  15  10        4.53        7.71      3.55 o
   1  15  10        0.74        2.76      3.42 o
   2  15  10        4.68        2.36      3.52 o
  -6  16  10        7.01        8.21      3.52 o
  -5  16  10       37.28       39.63      4.94 o
  -4  16  10       16.31       25.14      4.31 o
  -3  16  10        0.24       -1.96      3.94 o
  -2  16  10        0.06       -2.79      2.79 o
  -1  16  10        0.13        0.06      3.16 o
   0  16  10       26.11       43.56      5.19 o
 -13   0  11       11.49       20.80      4.66 o
 -11   0  11        0.22        0.36      2.51 o
  -9   0  11      170.83      143.42      7.53 o
  -7   0  11      187.32      196.06      5.70 o
  -5   0  11       95.57       94.17      3.16 o
  -3   0  11      105.54      107.65      3.59 o
  -1   0  11      129.83      125.46      4.48 o
   1   0  11       66.71       63.54      3.42 o
   3   0  11       12.66        9.76      2.13 o
   5   0  11        1.17        1.68      2.40 o
   7   0  11        0.09       -2.20      2.20 o
 -14   1  11        0.90        3.40      2.91 o
 -13   1  11       14.59       17.15      9.14 o
 -12   1  11       17.25       11.92      2.65 o
 -11   1  11       12.52       10.70      2.28 o
 -10   1  11       32.40       28.44      2.20 o
  -9   1  11       66.11       68.03      3.52 o
  -8   1  11       85.93       84.72      2.42 o
  -7   1  11       15.55       17.95      0.85 o
  -6   1  11      208.98      220.15      5.53 o
  -5   1  11       69.92       68.70      2.38 o
  -4   1  11       71.21       70.71      2.80 o
  -3   1  11      350.65      347.05      5.63 o
  -2   1  11      328.80      306.36      5.28 o
  -1   1  11      156.47      153.97      3.20 o
   0   1  11      373.86      398.04      6.76 o
   1   1  11       57.29       64.72      2.45 o
   2   1  11       69.74       65.61      3.29 o
   3   1  11       16.29       15.79      1.60 o
   4   1  11       10.15       10.35      1.53 o
   5   1  11        0.56       -0.73      1.60 o
   6   1  11        1.17       -1.18      1.74 o
   7   1  11        0.39       -1.76      1.76 o
 -14   2  11        1.79        2.39      2.91 o
 -13   2  11       11.93        8.61      2.79 o
 -12   2  11        0.78        0.23      2.15 o
 -11   2  11        5.61        6.57      1.97 o
 -10   2  11        4.82        6.10      2.03 o
  -9   2  11       94.00       84.19      3.92 o
  -8   2  11      124.79      123.68      3.03 o
  -7   2  11        2.19        2.38      1.10 o
  -6   2  11       60.42       66.57      2.37 o
  -5   2  11      534.11      492.46     10.78 o
  -4   2  11       84.75       85.63      2.15 o
  -3   2  11       17.44       15.61      1.20 o
  -2   2  11       30.55       27.35      1.54 o
  -1   2  11        0.07       -0.74      0.93 o
   0   2  11        5.99        4.87      1.20 o
   1   2  11       70.18       72.46      2.52 o
   2   2  11       42.67       36.08      2.14 o
   3   2  11        6.51        3.18      1.57 o
   4   2  11       19.58       18.45      1.95 o
   5   2  11        5.43        5.72      1.92 o
   6   2  11        0.10       -1.99      1.99 o
   7   2  11        3.11        4.59      1.92 o
 -14   3  11        0.13        0.36      2.79 o
 -13   3  11       21.46       22.93      4.12 o
 -12   3  11        6.37        3.24      1.99 o
 -11   3  11        5.20        0.22      1.89 o
 -10   3  11       24.02       24.11      2.50 o
  -9   3  11       20.74       14.00      2.69 o
  -8   3  11        9.04        5.07      1.00 o
  -7   3  11      132.47      127.52      4.28 o
  -6   3  11       20.86       22.48      1.69 o
  -5   3  11      168.59      175.74      6.67 o
  -4   3  11      188.31      191.49      3.72 o
  -3   3  11      326.47      310.90      5.67 o
  -2   3  11       16.36        9.11      1.34 o
  -1   3  11        7.32       -0.06      1.20 o
   0   3  11        0.05        2.06      1.17 o
   1   3  11      120.11      109.10      3.37 o
   2   3  11        0.13        1.33      1.26 o
   3   3  11       20.21       20.61      2.01 o
   4   3  11       20.29       24.84      2.18 o
   5   3  11        0.96        0.83      1.38 o
   6   3  11       17.57       19.84      3.02 o
   7   3  11       13.05       10.84      2.42 o
 -14   4  11        0.05        0.94      3.23 o
 -13   4  11        8.91       11.85      3.16 o
 -12   4  11        2.45        2.62      1.93 o
 -11   4  11        4.30        3.73      2.51 o
 -10   4  11        0.04        1.61      2.69 o
  -9   4  11       47.03       44.64      2.84 o
  -8   4  11        0.90        0.28      1.68 o
  -7   4  11      464.01      427.48     11.93 o
  -6   4  11      159.20      144.69      4.70 o
  -5   4  11        7.25       11.22      1.73 o
  -4   4  11      316.80      309.17      6.01 o
  -3   4  11      602.09      558.57     13.90 o
  -2   4  11       45.45       50.11      3.57 o
  -1   4  11      137.02      132.53      3.93 o
   0   4  11        3.28        4.94      1.32 o
   1   4  11        1.85        1.21      1.26 o
   2   4  11       86.99       89.48      3.26 o
   3   4  11      108.87      113.50      3.75 o
   4   4  11        9.54        7.25      1.52 o
   5   4  11       86.52       83.43      3.49 o
   6   4  11        4.98        7.38      2.15 o
   7   4  11        2.38        0.83      2.11 o
 -14   5  11        0.70       -2.24      5.56 o
 -13   5  11       14.66       16.20      3.40 o
 -12   5  11        9.12       10.15      2.75 o
 -11   5  11        0.04        0.90      4.30 o
 -10   5  11       21.09       21.56      2.58 o
  -9   5  11        8.49        6.05      1.67 o
  -8   5  11       58.76       59.56      2.45 o
  -7   5  11      179.22      177.00      3.81 o
  -6   5  11        4.91        6.44      1.80 o
  -5   5  11        1.08        1.70      0.88 o
  -4   5  11       58.81       64.27      1.99 o
  -3   5  11      151.33      124.59      3.43 o
  -2   5  11       11.11        8.45      1.34 o
  -1   5  11      192.96      166.53      4.55 o
   0   5  11       22.29       19.72      1.75 o
   1   5  11        2.56       -0.18      1.42 o
   2   5  11       13.63       14.28      1.81 o
   3   5  11        6.42        4.38      1.54 o
   4   5  11        6.24        8.74      1.77 o
   5   5  11       10.88       14.08      2.00 o
   6   5  11        2.66        3.35      2.85 o
   7   5  11        1.71        0.97      2.17 o
 -14   6  11        4.02        7.14      2.82 o
 -13   6  11        6.16        2.37      3.16 o
 -12   6  11        0.45       -0.79      2.40 o
 -11   6  11       41.28       38.27      3.52 o
 -10   6  11       27.86       27.09      2.91 o
  -9   6  11        0.15       -0.50      1.27 o
  -8   6  11        6.20        8.39      2.17 o
  -7   6  11        8.08       10.86      1.28 o
  -6   6  11      210.81      195.99      4.02 o
  -5   6  11       64.05       48.20      2.14 o
  -4   6  11        7.24        8.83      1.46 o
  -3   6  11       13.87       18.11      1.39 o
  -2   6  11        5.05        5.10      2.07 o
  -1   6  11       29.54       33.30      2.33 o
   0   6  11        0.99        4.67      1.46 o
   1   6  11       10.52        7.23      1.54 o
   2   6  11      156.31      153.83      4.91 o
   3   6  11        6.32        4.31      1.55 o
   4   6  11        0.77       -1.02      1.51 o
   5   6  11        7.28        4.93      1.87 o
   6   6  11        1.06        1.73      2.10 o
   7   6  11       14.85       15.52      2.73 o
 -13   7  11        2.75        3.05      3.04 o
 -12   7  11        0.34        0.00      2.54 o
 -11   7  11        0.00       -1.20      2.14 o
 -10   7  11       24.21       29.28      2.76 o
  -9   7  11       13.62       16.27      1.90 o
  -8   7  11       93.41       91.64      3.08 o
  -7   7  11        8.12        7.08      1.59 o
  -6   7  11        0.72        1.29      0.93 o
  -5   7  11       42.40       44.20      1.82 o
  -4   7  11       70.91       73.43      2.47 o
  -3   7  11        3.09        4.98      1.46 o
  -2   7  11       46.47       38.65      2.38 o
  -1   7  11        1.47       -0.25      1.19 o
   0   7  11       29.46       27.37      2.15 o
   1   7  11        4.60        6.44      1.76 o
   2   7  11        6.11        3.88      1.55 o
   3   7  11        0.39       -1.32      1.46 o
   4   7  11        4.85        8.12      2.02 o
   5   7  11        5.22        3.93      2.69 o
   6   7  11       10.75       11.75      2.35 o
 -13   8  11       19.07       20.84      3.92 o
 -12   8  11       99.09      103.51      6.21 o
 -11   8  11       41.85       40.21      4.03 o
 -10   8  11       43.38       49.54      3.45 o
  -9   8  11        2.04        1.46      1.56 o
  -8   8  11       63.73       62.46      3.39 o
  -7   8  11        1.94        0.07      1.12 o
  -6   8  11        6.39        5.51      1.46 o
  -5   8  11       58.56       66.83      2.91 o
  -4   8  11        2.87       -1.06      1.35 o
  -3   8  11       64.28       64.61      2.93 o
  -2   8  11       73.67       84.95      3.50 o
  -1   8  11        6.20        4.95      1.40 o
   0   8  11       12.90       13.90      1.79 o
   1   8  11        4.32        4.77      1.57 o
   2   8  11        6.69        2.17      1.44 o
   3   8  11        5.53        6.20      1.63 o
   4   8  11       24.34       29.35      2.68 o
   5   8  11        5.86        7.01      2.74 o
   6   8  11        1.04        2.40      2.00 o
 -12   9  11        5.18        4.88      2.91 o
 -11   9  11        3.84        5.08      2.37 o
 -10   9  11       14.90       19.08      2.72 o
  -9   9  11       63.59       65.33      3.15 o
  -8   9  11        2.20        1.55      1.57 o
  -7   9  11        4.37        4.48      1.34 o
  -6   9  11        0.00        0.55      1.39 o
  -5   9  11       23.32       20.67      2.10 o
  -4   9  11       10.14       12.13      1.83 o
  -3   9  11       13.58       13.25      1.93 o
  -2   9  11        5.11        2.74      1.60 o
  -1   9  11        1.73        1.31      1.66 o
   0   9  11       32.92       29.01      3.98 o
   1   9  11       27.11       29.33      2.25 o
   2   9  11        1.95        1.57      1.43 o
   3   9  11        0.65       -0.86      2.24 o
   4   9  11        3.20        1.74      1.79 o
   5   9  11        2.38        2.97      2.23 o
   6   9  11       24.71       33.85      5.02 o
 -12  10  11        3.71        6.99      3.30 o
 -11  10  11       17.45       19.50      3.67 o
 -10  10  11       22.81       17.96      5.32 o
  -9  10  11       54.83       57.92      3.77 o
  -8  10  11        0.01        0.91      1.76 o
  -7  10  11        0.03        0.69      1.48 o
  -6  10  11       21.51       22.56      2.11 o
  -5  10  11       28.71       30.53      2.43 o
  -4  10  11        0.98        3.06      1.66 o
  -3  10  11       57.49       46.87      2.90 o
  -2  10  11        0.77        0.02      1.62 o
  -1  10  11        0.92        0.73      1.73 o
   0  10  11        4.26        4.24      1.62 o
   1  10  11        3.97        5.85      1.75 o
   2  10  11       20.00       28.33      2.77 o
   3  10  11        0.18       -0.45      1.68 o
   4  10  11       25.52       33.89      2.96 o
   5  10  11        0.45        3.70      2.18 o
 -11  11  11        0.17       -0.54      2.79 o
 -10  11  11        0.81        2.17      2.31 o
  -9  11  11        2.18        3.64      2.26 o
  -8  11  11       23.64       18.51      2.74 o
  -7  11  11        7.23        8.96      1.93 o
  -6  11  11        2.26        1.34      1.46 o
  -5  11  11       45.35       43.35      3.16 o
  -4  11  11        0.36        1.30      1.73 o
  -3  11  11        3.30        2.36      1.83 o
  -2  11  11        0.33       -0.20      1.75 o
  -1  11  11       17.14       14.21      2.40 o
   0  11  11        3.95        8.19      1.80 o
   1  11  11        1.15        2.60      1.88 o
   2  11  11       13.71       15.42      2.47 o
   3  11  11        0.48        1.36      2.41 o
   4  11  11        1.83        5.93      2.21 o
 -11  12  11       12.29        4.66      4.30 o
 -10  12  11        0.49        0.46      4.30 o
  -9  12  11        3.53        6.43      2.87 o
  -8  12  11        1.17        1.47      3.20 o
  -7  12  11       21.59       27.31      4.55 o
  -6  12  11        0.40        1.39      1.77 o
  -5  12  11        0.47        0.71      1.77 o
  -4  12  11       11.83        9.90      2.17 o
  -3  12  11       27.52       22.34      2.54 o
  -2  12  11        1.00        2.77      1.99 o
  -1  12  11        0.52        3.01      2.64 o
   0  12  11       77.47       80.32      4.70 o
   1  12  11        2.33        3.75      2.13 o
   2  12  11       23.67       30.55      3.21 o
   3  12  11        0.49       -0.37      2.88 o
   4  12  11        0.33        0.19      2.52 o
 -10  13  11       24.56       29.36      4.31 o
  -9  13  11        0.01       -2.30      2.30 o
  -8  13  11        0.97        1.38      2.78 o
  -7  13  11       29.04       25.23      3.14 o
  -6  13  11        1.47        1.33      2.76 o
  -5  13  11        8.45       11.60      2.34 o
  -4  13  11       32.33       32.62      3.03 o
  -3  13  11        6.20        4.78      2.41 o
  -2  13  11       19.70       18.10      3.34 o
  -1  13  11        1.33       -0.72      2.54 o
   0  13  11       48.87       58.36      7.89 o
   1  13  11       11.29       12.55      3.55 o
   2  13  11       40.55       48.21      5.19 o
   3  13  11        7.12       15.65      4.03 o
  -9  14  11        4.07        7.89      4.66 o
  -8  14  11        0.74       -2.65      2.65 o
  -7  14  11        6.16        4.33      3.41 o
  -6  14  11        2.20        3.96      3.16 o
  -5  14  11        0.56        2.71      2.91 o
  -4  14  11       14.53       16.60      5.74 o
  -3  14  11        7.86        4.24      2.91 o
  -2  14  11        9.44       15.83      3.67 o
  -1  14  11        8.15       12.15      3.36 o
   0  14  11       26.69       25.45      4.13 o
   1  14  11        0.36        1.79      3.30 o
   2  14  11        2.22        5.22      4.66 o
  -7  15  11       10.96       10.94      3.55 o
  -6  15  11        5.32        2.78      5.38 o
  -5  15  11       15.71       10.39      3.52 o
  -4  15  11        2.86       -0.61      5.20 o
  -3  15  11        0.29        0.22      2.65 o
  -2  15  11        0.40        4.84      3.04 o
  -1  15  11        4.96        2.63      3.42 o
   0  15  11        0.10        2.52      4.48 o
  -4  16  11        2.68       -0.52      3.01 o
  -3  16  11        0.61       -0.47      3.27 o
 -14   0  12        4.12        2.87      4.30 o
 -12   0  12       13.11        9.68      3.59 o
 -10   0  12       34.08       30.84      3.59 o
  -8   0  12        2.46        4.92      1.27 o
  -6   0  12        2.08        2.63      1.12 o
  -4   0  12       37.72       39.90      2.14 o
  -2   0  12      186.48      182.09     15.96 o
   0   0  12       40.97       37.41      2.84 o
   2   0  12        4.13        2.67      1.91 o
   4   0  12        0.00       -2.28      2.28 o
   6   0  12        3.82        8.58      3.27 o
 -14   1  12        3.36        5.56      3.04 o
 -13   1  12        2.92        4.08      2.65 o
 -12   1  12        0.56        1.79      2.51 o
 -11   1  12       26.47       25.38      2.79 o
 -10   1  12        1.68        0.38      1.37 o
  -9   1  12       15.05       19.39      2.03 o
  -8   1  12       72.57       68.75      2.10 o
  -7   1  12       39.80       35.09      1.72 o
  -6   1  12        0.30        1.70      1.07 o
  -5   1  12       33.45       32.23      1.57 o
  -4   1  12        9.58        8.56      0.96 o
  -3   1  12      157.12      164.55      4.00 o
  -2   1  12        8.78        7.74      1.34 o
  -1   1  12      135.24      134.08      3.66 o
   0   1  12      222.81      202.50      4.40 o
   1   1  12        2.92        1.34      1.39 o
   2   1  12        9.49       13.17      1.90 o
   3   1  12       10.23        9.58      1.58 o
   4   1  12        0.10       -0.44      1.43 o
   5   1  12        9.19        8.47      2.14 o
   6   1  12        6.21        8.42      2.54 o
 -14   2  12        5.48        1.27      2.75 o
 -13   2  12        9.32       13.81      3.04 o
 -12   2  12        0.26        0.36      3.23 o
 -11   2  12        0.18        1.98      1.90 o
 -10   2  12        0.22        0.54      1.77 o
  -9   2  12        0.27        0.39      1.38 o
  -8   2  12       21.22       19.08      1.45 o
  -7   2  12        2.66        1.41      2.29 o
  -6   2  12        0.12       -0.48      1.60 o
  -5   2  12      232.50      207.25      7.03 o
  -4   2  12       46.17       38.76      2.90 o
  -3   2  12        7.67        7.28      1.15 o
  -2   2  12       15.20       16.91      1.73 o
  -1   2  12       86.04       87.14      3.22 o
   0   2  12      113.89      116.51      3.53 o
   1   2  12       13.42       15.87      1.73 o
   2   2  12       69.96       71.62      4.65 o
   3   2  12        4.62        5.74      1.64 o
   4   2  12        2.43        1.65      1.58 o
   5   2  12        0.36       -0.12      1.81 o
   6   2  12        1.05       -1.71      1.75 o
 -14   3  12        3.05        4.80      5.02 o
 -13   3  12        0.22        2.51      2.54 o
 -12   3  12        0.44       -1.06      2.70 o
 -11   3  12       10.62       10.92      2.40 o
 -10   3  12      139.88      136.29      5.41 o
  -9   3  12       73.72       77.88      3.62 o
  -8   3  12       81.08       88.75      5.03 o
  -7   3  12       63.65       58.52      3.06 o
  -6   3  12       21.59       24.95      2.99 o
  -5   3  12        1.52        2.11      1.97 o
  -4   3  12        1.11        1.03      0.89 o
  -3   3  12      117.47      108.21      3.12 o
  -2   3  12       35.81       33.65      2.29 o
  -1   3  12        0.63        1.70      1.32 o
   0   3  12       15.83       15.90      1.77 o
   1   3  12        0.00       -0.79      1.20 o
   2   3  12       45.89       43.80      2.49 o
   3   3  12       47.35       44.64      2.61 o
   4   3  12        5.37        5.23      1.72 o
   5   3  12        0.47        1.06      1.88 o
   6   3  12        0.00       -2.07      2.07 o
 -14   4  12        0.10        0.50      2.65 o
 -13   4  12        2.15        1.60      2.50 o
 -12   4  12       24.04       22.01      2.62 o
 -11   4  12        2.19        0.43      1.98 o
 -10   4  12       17.95       19.95      2.51 o
  -9   4  12       29.12       22.31      2.12 o
  -8   4  12        1.32        0.32      1.64 o
  -7   4  12        0.15       -0.61      1.97 o
  -6   4  12      673.59      641.16     13.89 o
  -5   4  12        5.28        9.19      1.82 o
  -4   4  12       27.05       21.29      1.23 o
  -3   4  12       69.82       59.23      2.36 o
  -2   4  12        3.57        3.82      1.53 o
  -1   4  12       96.36       92.26      3.37 o
   0   4  12        1.35        0.73      1.93 o
   1   4  12       35.50       28.64      2.10 o
   2   4  12       15.98       17.35      1.92 o
   3   4  12        0.63        1.24      1.46 o
   4   4  12       23.18       21.46      2.27 o
   5   4  12        0.00        0.63      1.92 o
   6   4  12       11.08       11.21      3.05 o
 -13   5  12        1.36        3.38      2.32 o
 -12   5  12       17.00       15.99      3.01 o
 -11   5  12       11.81       12.91      2.50 o
 -10   5  12       14.29        8.81      2.24 o
  -9   5  12        1.00        0.74      1.11 o
  -8   5  12        0.02        1.21      1.10 o
  -7   5  12        6.99        2.64      1.77 o
  -6   5  12      104.60      120.73      5.60 o
  -5   5  12      284.05      273.55      9.13 o
  -4   5  12       13.91       16.58      1.25 o
  -3   5  12        2.05        0.82      1.33 o
  -2   5  12        0.85       -0.58      1.38 o
  -1   5  12        9.45        7.30      1.52 o
   0   5  12        1.97        1.34      1.41 o
   1   5  12       56.35       56.96      3.15 o
   2   5  12       22.51       24.07      2.16 o
   3   5  12       14.87       17.21      2.05 o
   4   5  12        1.70        5.13      2.10 o
   5   5  12        1.16        0.80      2.01 o
   6   5  12        0.77       -0.54      2.03 o
 -13   6  12       16.68       18.36      2.79 o
 -12   6  12       55.19       65.56      4.64 o
 -11   6  12        6.15        5.00      3.05 o
 -10   6  12        7.97        6.82      2.33 o
  -9   6  12        2.40        2.68      1.31 o
  -8   6  12      113.50      101.46      2.76 o
  -7   6  12       26.85       22.24      2.48 o
  -6   6  12       36.55       32.84      4.70 o
  -5   6  12       30.88       26.24      1.36 o
  -4   6  12       23.09       19.59      1.42 o
  -3   6  12       58.42       55.42      2.62 o
  -2   6  12        0.02       -0.50      1.40 o
  -1   6  12        0.19        1.39      1.37 o
   0   6  12       41.57       40.87      3.36 o
   1   6  12        0.54       -1.42      1.42 o
   2   6  12        5.86       13.37      2.38 o
   3   6  12       82.55       78.30      3.38 o
   4   6  12        0.84        1.51      1.69 o
   5   6  12        0.00       -0.77      1.76 o
   6   6  12        2.40       -2.69      3.04 o
 -13   7  12        9.44       13.90      3.42 o
 -12   7  12       10.14       11.50      3.01 o
 -11   7  12       14.79       18.83      3.59 o
 -10   7  12       62.03       65.41      3.77 o
  -9   7  12        2.55        3.27      1.60 o
  -8   7  12        0.61        0.68      1.12 o
  -7   7  12        7.42        5.89      1.51 o
  -6   7  12       17.51       16.56      1.81 o
  -5   7  12       22.66       24.40      1.80 o
  -4   7  12       43.63       39.00      2.20 o
  -3   7  12       52.80       50.14      2.53 o
  -2   7  12       23.85       22.51      2.06 o
  -1   7  12        3.05        3.58      1.40 o
   0   7  12        0.34       -0.02      1.51 o
   1   7  12        2.89        3.50      1.47 o
   2   7  12        8.34       12.83      1.87 o
   3   7  12        0.03        1.42      1.65 o
   4   7  12       14.30       17.03      2.35 o
   5   7  12       12.37       12.76      2.42 o
 -12   8  12        9.82        7.66      3.01 o
 -11   8  12       22.01       21.34      3.27 o
 -10   8  12       19.21       25.48      4.99 o
  -9   8  12       75.08       78.38      3.29 o
  -8   8  12       14.96       17.05      1.79 o
  -7   8  12       13.22       14.57      1.97 o
  -6   8  12        4.27        3.65      1.46 o
  -5   8  12        0.00       -0.22      1.67 o
  -4   8  12        2.41        3.83      1.76 o
  -3   8  12        0.10       -1.23      1.40 o
  -2   8  12       74.65       74.31      3.36 o
  -1   8  12        3.36        4.13      1.80 o
   0   8  12        0.06        2.78      1.52 o
   1   8  12       35.91       45.17      2.67 o
   2   8  12        2.28        4.02      1.65 o
   3   8  12       43.36       55.88      3.09 o
   4   8  12        7.51        8.23      2.00 o
   5   8  12        5.44        4.28      2.48 o
 -12   9  12       10.93        8.53      3.16 o
 -11   9  12        6.11        8.04      2.52 o
 -10   9  12        5.79        7.28      2.38 o
  -9   9  12        0.36        1.66      2.69 o
  -8   9  12       97.26      101.50      3.70 o
  -7   9  12        7.63        8.20      1.49 o
  -6   9  12       28.77       27.16      2.29 o
  -5   9  12        0.48       -0.13      1.57 o
  -4   9  12       12.25       14.86      2.48 o
  -3   9  12        3.47        3.85      1.64 o
  -2   9  12       11.13       13.67      2.00 o
  -1   9  12        0.07        1.82      1.73 o
   0   9  12        1.88        1.14      1.52 o
   1   9  12       14.09       15.06      2.14 o
   2   9  12        2.43        4.34      2.43 o
   3   9  12        0.37        2.47      1.80 o
   4   9  12        2.29        4.27      2.20 o
 -11  10  12        2.78        6.86      2.26 o
 -10  10  12       21.37       23.76      3.07 o
  -9  10  12        1.34        3.31      1.90 o
  -8  10  12       52.84       51.63      3.57 o
  -7  10  12        1.24        2.84      1.54 o
  -6  10  12        0.50       -0.66      1.58 o
  -5  10  12       23.08       20.62      2.25 o
  -4  10  12       22.30       20.88      2.23 o
  -3  10  12        1.88        2.82      1.91 o
  -2  10  12        4.31        5.63      2.35 o
  -1  10  12       12.08       10.32      2.13 o
   0  10  12        0.01        0.42      1.79 o
   1  10  12       47.98       65.67      3.31 o
   2  10  12       18.99       23.15      2.75 o
   3  10  12        5.13        5.85      2.26 o
   4  10  12        0.10       -2.00      2.00 o
 -11  11  12        1.72        1.43      3.04 o
 -10  11  12        0.02        0.26      2.13 o
  -9  11  12        5.12        7.11      2.41 o
  -8  11  12       45.23       49.98      6.14 o
  -7  11  12        0.01       -0.38      1.60 o
  -6  11  12        9.34       12.69      1.86 o
  -5  11  12        1.53        0.74      2.18 o
  -4  11  12        0.61        0.30      1.66 o
  -3  11  12       20.60       23.81      2.57 o
  -2  11  12        1.39       -0.37      2.07 o
  -1  11  12        1.31       -0.07      1.93 o
   0  11  12       21.76       27.40      2.47 o
   1  11  12        3.43        7.03      4.36 o
   2  11  12       12.34       10.36      2.68 o
   3  11  12        7.95        7.33      3.84 o
 -10  12  12        5.79        3.79      3.01 o
  -9  12  12        7.05        7.12      3.28 o
  -8  12  12       11.59       12.12      2.68 o
  -7  12  12       28.07       25.15      3.09 o
  -6  12  12       17.11       25.05      2.65 o
  -5  12  12       44.73       55.70      3.52 o
  -4  12  12        0.46        1.92      1.88 o
  -3  12  12       33.10       46.50      4.14 o
  -2  12  12       12.15        9.96      2.65 o
  -1  12  12        2.17        3.02      4.30 o
   0  12  12       30.81       37.55      4.39 o
   1  12  12       23.31       20.21      4.03 o
   2  12  12        2.12        0.49      2.31 o
  -9  13  12        5.07        1.72      3.16 o
  -8  13  12        6.62        3.32      2.87 o
  -7  13  12        2.61        6.63      3.01 o
  -6  13  12       16.20        9.36      2.77 o
  -5  13  12       55.23       57.87      4.10 o
  -4  13  12        6.35        8.35      2.67 o
  -3  13  12        0.38       -0.62      2.87 o
  -2  13  12       12.88       16.49      6.10 o
  -1  13  12       13.62       11.21      3.42 o
   0  13  12        0.47        0.14      2.91 o
   1  13  12        0.67       -2.58      2.58 o
  -7  14  12        0.01       -3.05      3.05 o
  -6  14  12        0.95       -2.87      3.76 o
  -5  14  12        0.00       -1.96      3.94 o
  -4  14  12        3.51        4.63      3.23 o
  -3  14  12      108.21      132.16      8.07 o
  -2  14  12        1.68        5.47      3.42 o
  -1  14  12        0.56        4.27      3.16 o
   0  14  12        0.16       -1.97      3.04 o
  -4  15  12        0.10       -2.75      2.75 o
  -3  15  12        0.57       -3.94      3.94 o
 -13   0  13       27.01       41.59      5.38 o
 -11   0  13      104.68       92.15      6.45 o
  -9   0  13        1.16        1.79      2.15 o
  -7   0  13        0.20       -0.18      1.01 o
  -5   0  13      115.62      117.94      4.30 o
  -3   0  13       36.73       26.27      2.53 o
  -1   0  13      653.10      659.07     14.72 o
   1   0  13        1.33        4.92      1.99 o
   3   0  13       38.50       65.03      4.03 o
   5   0  13        3.11        9.50      4.66 o
 -13   1  13        1.85        4.52      2.87 o
 -12   1  13        1.71        3.94      2.28 o
 -11   1  13       13.96       13.88      2.40 o
 -10   1  13        4.39        5.09      1.48 o
  -9   1  13       50.67       52.45      2.91 o
  -8   1  13        0.08        2.22      1.38 o
  -7   1  13        4.07        3.75      1.38 o
  -6   1  13       14.81       10.76      2.15 o
  -5   1  13        2.79        1.73      0.86 o
  -4   1  13        6.50        6.36      1.12 o
  -3   1  13       63.53       68.72      3.13 o
  -2   1  13       35.29       36.83      2.19 o
  -1   1  13       35.21       38.59      2.96 o
   0   1  13        4.87        5.66      1.39 o
   1   1  13       44.10       36.56      2.19 o
   2   1  13       21.59       28.07      2.06 o
   3   1  13        0.54       -1.59      1.63 o
   4   1  13        0.62       -1.83      1.83 o
   5   1  13        5.16       11.76      2.40 o
 -13   2  13       19.54       16.75      3.16 o
 -12   2  13        2.13        1.47      2.24 o
 -11   2  13        9.52       11.43      2.29 o
 -10   2  13        5.97        8.02      1.72 o
  -9   2  13       19.79       13.98      2.87 o
  -8   2  13        1.31        2.73      1.79 o
  -7   2  13        1.16        0.90      1.46 o
  -6   2  13       79.72       79.99      5.20 o
  -5   2  13       11.54        9.25      1.92 o
  -4   2  13      321.69      315.46      5.58 o
  -3   2  13        0.00       -1.24      1.24 o
  -2   2  13        8.76        6.45      1.69 o
  -1   2  13        0.05       -1.26      1.26 o
   0   2  13       11.34        8.69      1.71 o
   1   2  13       53.64       49.25      2.61 o
   2   2  13       16.41       17.68      2.04 o
   3   2  13        2.13        0.94      1.62 o
   4   2  13        5.21        7.27      2.09 o
   5   2  13        4.70       11.16      2.54 o
 -13   3  13        0.37        2.15      2.54 o
 -12   3  13        4.42        4.55      1.99 o
 -11   3  13       41.00       43.58      3.27 o
 -10   3  13        5.35        4.20      1.72 o
  -9   3  13      130.78      131.59      7.53 o
  -8   3  13        0.32        0.72      1.63 o
  -7   3  13        0.26       -1.20      1.51 o
  -6   3  13        1.01        0.46      1.53 o
  -5   3  13       46.11       44.82      3.41 o
  -4   3  13       36.14       36.47      1.70 o
  -3   3  13        2.66        3.29      2.10 o
  -2   3  13        0.05       -1.27      1.27 o
  -1   3  13       25.60       25.69      2.97 o
   0   3  13       32.49       35.79      2.30 o
   1   3  13       16.23       11.88      1.81 o
   2   3  13        1.34        0.81      1.50 o
   3   3  13        8.68       11.48      1.98 o
   4   3  13       19.72       15.79      2.50 o
   5   3  13        0.06        1.78      2.17 o
 -13   4  13        6.66        5.30      2.26 o
 -12   4  13        1.41        2.41      1.95 o
 -11   4  13       13.91       12.37      2.32 o
 -10   4  13       38.14       38.35      2.65 o
  -9   4  13        9.39       12.91      3.23 o
  -8   4  13      317.45      311.79      8.15 o
  -7   4  13        0.02        3.25      2.87 o
  -6   4  13       14.73       20.05      2.29 o
  -5   4  13        0.32        0.64      1.58 o
  -4   4  13        6.07        4.92      1.29 o
  -3   4  13        2.75        1.57      1.35 o
  -2   4  13        4.20       -1.32      1.72 o
  -1   4  13        0.01        0.32      1.32 o
   0   4  13        1.73        1.31      1.40 o
   1   4  13        0.01        0.84      1.39 o
   2   4  13        3.64        2.87      1.63 o
   3   4  13        2.15        3.19      1.76 o
   4   4  13        2.53        1.82      1.84 o
   5   4  13        1.13       -1.95      2.00 o
 -13   5  13        3.59        3.85      2.26 o
 -12   5  13        2.09        1.59      2.24 o
 -11   5  13       50.79       55.88      8.61 o
 -10   5  13       18.62       18.41      2.32 o
  -9   5  13       41.45       45.38      5.02 o
  -8   5  13        8.10        6.13      1.97 o
  -7   5  13        5.27        5.76      3.12 o
  -6   5  13       84.79       81.49      6.28 o
  -5   5  13       23.67       20.31      3.41 o
  -4   5  13        1.72        0.91      1.35 o
  -3   5  13        0.31       -1.72      1.72 o
  -2   5  13        5.55        5.89      1.70 o
  -1   5  13       25.67       28.09      3.69 o
   0   5  13        0.00       -1.34      1.34 o
   1   5  13        0.12        1.50      1.51 o
   2   5  13       49.00       50.68      2.84 o
   3   5  13        4.82        3.47      1.75 o
   4   5  13       18.03       12.60      2.27 o
   5   5  13        1.29       -0.60      2.03 o
 -13   6  13        0.00       -1.38      1.99 o
 -12   6  13        1.03        1.95      3.76 o
 -11   6  13       18.58       21.86      2.84 o
 -10   6  13       68.26       74.19      4.04 o
  -9   6  13        1.19        2.44      1.61 o
  -8   6  13       71.16       75.64      3.97 o
  -7   6  13        9.40        9.53      2.07 o
  -6   6  13        5.47        6.28      2.02 o
  -5   6  13        4.12        1.38      1.13 o
  -4   6  13       44.61       47.05      2.41 o
  -3   6  13       43.18       37.23      2.31 o
  -2   6  13        1.48       -0.98      1.49 o
  -1   6  13        0.99        0.99      2.23 o
   0   6  13       10.23       10.14      1.88 o
   1   6  13        0.35        1.69      1.61 o
   2   6  13        4.70        3.54      1.75 o
   3   6  13        1.61        3.48      1.83 o
   4   6  13       33.88       37.40      3.06 o
 -12   7  13        4.62        4.20      2.58 o
 -11   7  13        0.28        4.68      2.40 o
 -10   7  13        7.57        8.29      2.05 o
  -9   7  13        5.11        3.93      1.40 o
  -8   7  13        0.43        1.80      1.34 o
  -7   7  13       12.32       12.81      2.48 o
  -6   7  13        0.03       -1.18      1.73 o
  -5   7  13       15.35       19.91      1.81 o
  -4   7  13        0.07       -0.23      1.26 o
  -3   7  13        1.59       -1.36      1.36 o
  -2   7  13        0.91        1.25      1.46 o
  -1   7  13        4.86        5.77      1.75 o
   0   7  13       11.39        8.91      3.31 o
   1   7  13        0.00        0.64      1.74 o
   2   7  13        0.17       -0.83      1.58 o
   3   7  13        6.00        6.94      2.07 o
   4   7  13        4.83        6.18      2.31 o
 -12   8  13        0.90        0.84      4.12 o
 -11   8  13        0.18        2.25      2.58 o
 -10   8  13        1.82        5.86      1.73 o
  -9   8  13       37.84       45.09      2.54 o
  -8   8  13        6.57        5.69      1.97 o
  -7   8  13       13.33       10.86      1.59 o
  -6   8  13        9.42        9.43      1.95 o
  -5   8  13       11.74       15.53      1.80 o
  -4   8  13        3.10        4.03      1.64 o
  -3   8  13       26.62       24.63      2.25 o
  -2   8  13        2.30        3.63      1.71 o
  -1   8  13       12.37        9.83      2.02 o
   0   8  13        8.84       11.25      2.32 o
   1   8  13        3.26        1.56      1.73 o
   2   8  13        4.47        6.93      1.92 o
   3   8  13        3.86        4.02      3.42 o
   4   8  13        3.54        2.87      3.16 o
 -11   9  13        1.42        3.89      2.26 o
 -10   9  13        0.58        0.27      1.64 o
  -9   9  13        0.82        0.61      1.48 o
  -8   9  13        0.19       -1.24      1.70 o
  -7   9  13        9.27       11.37      1.92 o
  -6   9  13        0.79        1.82      1.51 o
  -5   9  13        5.12        5.60      1.72 o
  -4   9  13        1.50        2.73      1.66 o
  -3   9  13        1.49        3.23      2.59 o
  -2   9  13       18.77       23.48      2.44 o
  -1   9  13       35.04       40.71      2.96 o
   0   9  13       21.42       27.90      2.44 o
   1   9  13        1.20       -1.17      1.90 o
   2   9  13       10.43       14.66      2.82 o
   3   9  13        2.50        3.99      2.27 o
 -10  10  13        4.22        9.16      2.87 o
  -9  10  13        1.08        1.78      1.70 o
  -8  10  13        6.91        8.23      1.76 o
  -7  10  13        4.89        9.05      1.86 o
  -6  10  13        1.87        1.57      1.59 o
  -5  10  13        1.98        1.34      1.67 o
  -4  10  13        6.76        2.25      1.71 o
  -3  10  13        5.06        2.64      1.82 o
  -2  10  13        0.33       -1.12      1.73 o
  -1  10  13        4.01        4.52      2.38 o
   0  10  13        3.07        3.99      1.98 o
   1  10  13        0.31       -0.07      2.20 o
   2  10  13        3.74        4.51      2.56 o
 -10  11  13        1.44       -0.68      2.75 o
  -9  11  13        0.27        0.68      2.50 o
  -8  11  13        0.13       -0.70      2.50 o
  -7  11  13        7.34       12.85      2.45 o
  -6  11  13        9.77        7.66      1.98 o
  -5  11  13        1.80        3.86      1.94 o
  -4  11  13        6.92        7.22      2.29 o
  -3  11  13        0.20       -1.86      1.99 o
  -2  11  13       22.80       35.31      4.27 o
  -1  11  13        3.52        4.75      2.48 o
   0  11  13       54.42       60.15      6.99 o
   1  11  13        1.57        2.83      2.37 o
   2  11  13        8.33        6.61      3.42 o
  -9  12  13        0.01       -2.65      2.65 o
  -8  12  13        4.73        2.87      4.66 o
  -7  12  13        0.50       -3.23      3.23 o
  -6  12  13        1.78       -0.61      2.16 o
  -5  12  13        1.72        5.81      2.45 o
  -4  12  13       38.62       47.85      3.73 o
  -3  12  13        1.95       -1.50      2.16 o
  -2  12  13       38.94       42.47      4.66 o
  -1  12  13        0.24       -0.72      2.87 o
   0  12  13        1.06       -0.55      4.48 o
   1  12  13        3.61        0.36      4.30 o
  -7  13  13        3.09        5.27      3.01 o
  -6  13  13        2.87        2.98      2.93 o
  -5  13  13        0.15       -2.50      2.50 o
  -4  13  13       37.68       43.38      4.54 o
  -3  13  13       22.73       28.13      4.03 o
  -2  13  13       15.41       20.44      3.92 o
  -1  13  13        7.65       14.43      3.67 o
 -12   0  14        7.76       11.83      3.59 o
 -10   0  14       57.06       52.71      4.30 o
  -8   0  14        1.65        5.09      1.27 o
  -6   0  14       20.47       23.66      2.15 o
  -4   0  14       36.62       47.69      3.94 o
  -2   0  14        8.95        4.21      2.17 o
   0   0  14       30.08       21.22      3.03 o
   2   0  14        4.51        6.30      2.57 o
   4   0  14       13.82       14.40      3.80 o
 -13   1  14        0.06       -1.43      2.28 o
 -12   1  14        4.51        5.29      2.14 o
 -11   1  14       18.29       24.90      2.40 o
 -10   1  14        7.45        8.34      1.72 o
  -9   1  14       48.41       49.89      2.38 o
  -8   1  14        4.80        6.01      1.63 o
  -7   1  14        0.19       -0.72      1.79 o
  -6   1  14       28.85       29.04      2.87 o
  -5   1  14        6.21        8.43      2.58 o
  -4   1  14        6.08        5.84      1.31 o
  -3   1  14        1.61        1.15      1.42 o
  -2   1  14       77.13       84.63      5.66 o
  -1   1  14        0.57        0.82      1.67 o
   0   1  14       76.39       95.30      3.34 o
   1   1  14        3.52        3.31      1.52 o
   2   1  14        0.18       -0.94      1.61 o
   3   1  14        0.05        2.25      1.96 o
   4   1  14        0.00       -0.24      2.00 o
 -13   2  14        0.09       -2.69      2.69 o
 -12   2  14       12.77       12.61      2.50 o
 -11   2  14        4.39        5.89      1.69 o
 -10   2  14        1.46        1.56      1.25 o
  -9   2  14        4.52        4.66      1.77 o
  -8   2  14       11.82       11.27      2.69 o
  -7   2  14        0.88        0.88      1.63 o
  -6   2  14       21.51       22.58      5.02 o
  -5   2  14        7.74        5.26      1.92 o
  -4   2  14        8.81       12.48      1.61 o
  -3   2  14       18.18       14.89      1.90 o
  -2   2  14        0.09        1.08      1.61 o
  -1   2  14        5.80        5.15      1.83 o
   0   2  14        1.55        0.42      1.44 o
   1   2  14        0.84       -1.48      1.48 o
   2   2  14        9.90       13.86      2.09 o
   3   2  14       17.78       17.32      3.42 o
   4   2  14        0.01       -2.12      2.12 o
 -13   3  14       41.31       46.74      3.87 o
 -12   3  14        0.01        0.13      1.73 o
 -11   3  14        1.82        2.94      1.79 o
 -10   3  14        8.27        7.89      3.23 o
  -9   3  14       22.49       31.21      2.79 o
  -8   3  14        0.82        0.58      1.79 o
  -7   3  14       54.79       46.04      2.71 o
  -6   3  14        0.26        0.16      1.60 o
  -5   3  14        2.21        3.59      2.15 o
  -4   3  14        3.96        3.78      1.38 o
  -3   3  14        9.25        8.87      1.73 o
  -2   3  14        0.61        2.58      3.73 o
  -1   3  14        1.38        3.62      1.80 o
   0   3  14        0.02       -1.60      1.60 o
   1   3  14       16.30       13.89      2.18 o
   2   3  14        5.34        7.97      1.95 o
   3   3  14        6.29        4.86      2.01 o
   4   3  14        3.33        2.67      2.18 o
 -12   4  14        3.65        5.31      1.95 o
 -11   4  14        9.27        8.61      2.06 o
 -10   4  14       18.94       16.14      3.59 o
  -9   4  14       10.90        8.61      2.69 o
  -8   4  14        8.81        2.32      1.73 o
  -7   4  14       48.81       46.56      4.49 o
  -6   4  14        5.17        6.51      1.82 o
  -5   4  14       24.84       26.81      2.51 o
  -4   4  14        8.79        8.36      1.45 o
  -3   4  14        0.89        1.31      1.37 o
  -2   4  14        1.97        2.97      2.26 o
  -1   4  14        8.70       13.73      2.16 o
   0   4  14        4.27        1.96      1.73 o
   1   4  14        4.45        1.61      1.67 o
   2   4  14        4.30        2.84      2.22 o
   3   4  14        1.80        2.44      1.88 o
   4   4  14        5.34        3.88      2.35 o
 -12   5  14       16.67       24.57      3.10 o
 -11   5  14        5.05        4.53      1.84 o
 -10   5  14       45.10       46.25      5.38 o
  -9   5  14       21.78       22.11      2.67 o
  -8   5  14        7.31        7.24      2.13 o
  -7   5  14        5.62        7.52      2.02 o
  -6   5  14       31.08       30.23      2.98 o
  -5   5  14        3.02       -0.67      2.27 o
  -4   5  14        0.35       -1.11      1.11 o
  -3   5  14        1.16        0.43      1.88 o
  -2   5  14        0.10       -1.53      1.53 o
  -1   5  14        2.10        6.70      1.95 o
   0   5  14        0.91        0.56      1.58 o
   1   5  14        0.53        2.66      1.81 o
   2   5  14        5.32        6.03      1.84 o
   3   5  14       12.34       16.01      2.36 o
 -12   6  14        4.64        4.81      2.58 o
 -11   6  14        5.74        6.07      1.89 o
 -10   6  14       28.39       29.04      4.66 o
  -9   6  14       20.76       26.27      3.58 o
  -8   6  14       34.02       37.28      3.05 o
  -7   6  14        0.48        0.95      1.91 o
  -6   6  14        1.27        3.46      1.92 o
  -5   6  14        0.13        1.79      1.92 o
  -4   6  14       78.97       72.71      2.97 o
  -3   6  14       29.68       29.40      2.17 o
  -2   6  14        0.01        1.59      1.80 o
  -1   6  14        3.92        4.22      1.92 o
   0   6  14        0.11       -1.67      1.67 o
   1   6  14       11.80        8.37      2.13 o
   2   6  14        0.32       -0.03      1.81 o
   3   6  14        0.05       -1.37      1.98 o
 -11   7  14        2.09        3.77      2.33 o
 -10   7  14        0.04        0.10      3.05 o
  -9   7  14       17.54       19.53      3.76 o
  -8   7  14        0.00       -0.56      2.16 o
  -7   7  14       11.66        8.49      2.32 o
  -6   7  14       10.27       12.78      2.59 o
  -5   7  14       10.72       11.12      1.62 o
  -4   7  14        2.13        2.91      1.51 o
  -3   7  14        1.31        0.61      1.60 o
  -2   7  14       16.82       17.31      2.20 o
  -1   7  14       33.33       31.19      2.64 o
   0   7  14        6.18        4.98      1.91 o
   1   7  14        0.01        0.96      1.83 o
   2   7  14        1.06       -1.86      1.86 o
   3   7  14       40.62       51.34      5.07 o
 -11   8  14        5.69        8.30      2.50 o
 -10   8  14        4.21        3.87      1.60 o
  -9   8  14        1.36       -0.92      2.69 o
  -8   8  14       11.73       18.57      2.85 o
  -7   8  14        4.59        5.25      3.16 o
  -6   8  14       36.28       38.68      2.31 o
  -5   8  14       10.90       13.97      1.82 o
  -4   8  14        0.20        0.90      1.62 o
  -3   8  14       14.12       21.91      2.31 o
  -2   8  14       13.28       11.76      2.17 o
  -1   8  14        1.36        0.23      1.85 o
   0   8  14        4.86        8.16      2.16 o
   1   8  14        6.53        6.85      2.17 o
   2   8  14        2.46        3.32      2.47 o
 -10   9  14        1.85       -1.27      1.77 o
  -9   9  14        6.66        6.24      2.08 o
  -8   9  14       12.20       11.48      1.62 o
  -7   9  14        4.81        7.26      1.96 o
  -6   9  14        8.45        8.35      3.47 o
  -5   9  14        1.65        1.86      1.64 o
  -4   9  14        2.83        4.77      1.72 o
  -3   9  14       17.44       19.74      2.51 o
  -2   9  14        5.87        5.36      2.37 o
  -1   9  14        0.60       -1.04      4.13 o
   0   9  14        2.86       -0.28      2.26 o
   1   9  14        0.14       -0.42      2.26 o
  -9  10  14       17.56       19.87      3.51 o
  -8  10  14        0.48       -0.72      1.67 o
  -7  10  14        0.02        0.28      1.73 o
  -6  10  14        3.75        5.24      1.95 o
  -5  10  14        0.39        1.00      2.05 o
  -4  10  14        5.53        8.04      2.30 o
  -3  10  14        0.10       -0.30      2.89 o
  -2  10  14        8.97        6.48      2.54 o
  -1  10  14        7.32        5.62      2.48 o
   0  10  14        0.63       -0.03      2.75 o
   1  10  14        6.40       11.29      3.55 o
  -8  11  14       13.39       16.26      2.92 o
  -7  11  14       15.29       20.86      2.74 o
  -6  11  14        0.07        0.64      2.13 o
  -5  11  14        2.19        5.60      2.27 o
  -4  11  14        3.68        3.95      2.30 o
  -3  11  14        0.58        1.47      2.16 o
  -2  11  14        5.66        6.26      2.45 o
  -1  11  14        4.86        2.33      2.79 o
   0  11  14        2.40       -0.39      2.91 o
  -7  12  14        5.49        4.43      4.85 o
  -6  12  14        5.03        9.57      2.58 o
  -5  12  14        0.04        1.35      2.27 o
  -4  12  14        2.76        5.44      2.55 o
  -3  12  14        3.48        0.80      2.48 o
  -2  12  14        0.15       -1.81      4.12 o
 -11   0  15       24.06       26.89      3.59 o
  -9   0  15       10.17        9.68      2.15 o
  -5   0  15       16.89       30.48      2.87 o
  -3   0  15        5.50        6.81      2.87 o
  -1   0  15        6.44       14.89      6.63 o
   1   0  15        2.88        1.61      2.34 o
   3   0  15        0.79        3.41      3.04 o
 -12   1  15        0.49        0.54      1.98 o
 -11   1  15        0.03        1.11      1.46 o
 -10   1  15       10.89       13.98      2.87 o
  -9   1  15        0.12        1.25      1.52 o
  -8   1  15       13.48       13.57      1.89 o
  -7   1  15       17.00       20.44      2.51 o
  -6   1  15       33.46       32.63      3.23 o
  -5   1  15       11.12       12.80      1.63 o
  -4   1  15        2.76        7.14      2.70 o
  -3   1  15       28.70       43.02      2.67 o
  -2   1  15        7.37        6.21      3.07 o
  -1   1  15       60.62       70.72      6.27 o
   0   1  15        0.65        3.40      1.91 o
   1   1  15       20.90       27.91      2.72 o
   2   1  15        3.36        6.58      2.23 o
   3   1  15        0.01       -1.93      3.23 o
 -12   2  15       24.28       32.78      2.92 o
 -11   2  15        5.96        7.17      3.23 o
 -10   2  15        0.75       -2.51      2.51 o
  -9   2  15        2.21        1.93      1.63 o
  -8   2  15        2.19        4.00      1.72 o
  -7   2  15       62.24       60.19      4.30 o
  -6   2  15        1.46       -0.48      1.92 o
  -5   2  15       20.15       17.52      3.59 o
  -4   2  15        6.30        5.25      1.63 o
  -3   2  15        1.41        1.67      1.63 o
  -2   2  15        0.44       -1.15      1.70 o
  -1   2  15       22.81       25.60      2.91 o
   0   2  15        7.56        4.32      3.00 o
   1   2  15        0.99        3.05      1.78 o
   2   2  15        7.12        8.13      2.09 o
   3   2  15        4.40        2.87      3.04 o
 -12   3  15       50.50       63.82      6.10 o
 -11   3  15        1.36        1.79      3.23 o
 -10   3  15        0.60        0.72      2.51 o
  -9   3  15       11.01       11.46      2.14 o
  -8   3  15        5.67        7.91      2.14 o
  -7   3  15        5.02        6.84      1.92 o
  -6   3  15        0.10        0.32      2.02 o
  -5   3  15        0.44       -0.53      1.95 o
  -4   3  15       11.50        7.96      1.61 o
  -3   3  15       20.88       21.94      2.34 o
  -2   3  15        0.00       -1.70      1.70 o
  -1   3  15       41.36       57.08      3.70 o
   0   3  15        0.54        1.91      1.88 o
   1   3  15        7.80       10.07      2.04 o
   2   3  15        2.29        5.38      2.03 o
 -11   4  15       36.71       44.82      5.38 o
 -10   4  15       11.73       10.04      3.59 o
  -9   4  15       35.76       45.65      3.42 o
  -8   4  15        0.96        1.50      2.10 o
  -7   4  15        6.48        5.14      1.88 o
  -6   4  15        2.80        6.07      2.02 o
  -5   4  15        8.02        6.27      1.90 o
  -4   4  15        1.78       -0.27      1.38 o
  -3   4  15        1.20        0.32      1.60 o
  -2   4  15        1.29        4.80      1.82 o
  -1   4  15        0.37        2.35      1.95 o
   0   4  15       14.18       13.35      2.38 o
   1   4  15       13.49       15.79      2.22 o
   2   4  15        6.32        5.77      2.27 o
 -11   5  15        0.73        0.72      3.59 o
 -10   5  15        3.99        5.02      3.59 o
  -9   5  15        8.52       10.04      2.54 o
  -8   5  15       18.93       19.47      2.98 o
  -7   5  15        1.58        3.79      1.92 o
  -6   5  15        2.09       -0.31      2.27 o
  -5   5  15       10.01        8.28      2.27 o
  -4   5  15        9.71       11.92      1.61 o
  -3   5  15       16.05       18.50      2.27 o
  -2   5  15       16.29       23.63      2.51 o
  -1   5  15        1.48        2.43      1.99 o
   0   5  15        2.43        2.56      1.85 o
   1   5  15        5.33        3.02      2.47 o
   2   5  15       15.99       21.86      2.83 o
 -11   6  15        9.53        6.81      3.94 o
 -10   6  15       12.76       17.57      4.30 o
  -9   6  15        7.55       11.05      2.91 o
  -8   6  15        4.45        6.35      2.50 o
  -7   6  15        0.33       -2.14      2.14 o
  -6   6  15       38.19       41.81      3.35 o
  -5   6  15        0.22       -0.51      2.10 o
  -4   6  15        4.76        1.17      1.56 o
  -3   6  15        1.55        1.16      1.66 o
  -2   6  15        4.58        2.40      1.75 o
  -1   6  15        6.01        8.50      2.58 o
   0   6  15        0.89        0.56      1.93 o
   1   6  15       26.50       40.61      3.56 o
 -10   7  15       15.16       15.33      2.58 o
  -9   7  15        0.00       -2.40      2.40 o
  -8   7  15       20.42       28.95      3.55 o
  -7   7  15        2.26        4.30      2.58 o
  -6   7  15        0.89        1.63      3.76 o
  -5   7  15        0.40        0.03      1.24 o
  -4   7  15       16.70       14.94      1.99 o
  -3   7  15        0.02        0.71      2.37 o
  -2   7  15        3.77        5.48      2.08 o
  -1   7  15        2.22        1.09      2.13 o
   0   7  15        0.10        1.18      2.41 o
   1   7  15        0.74        0.85      2.32 o
 -10   8  15        0.54       -1.43      3.05 o
  -9   8  15        1.21       -0.14      2.12 o
  -8   8  15       32.91       39.83      6.27 o
  -7   8  15        0.14        3.69      5.56 o
  -6   8  15        0.54       -0.92      2.69 o
  -5   8  15       14.70       17.06      2.92 o
  -4   8  15       49.33       72.48      3.72 o
  -3   8  15        8.28        5.74      2.04 o
  -2   8  15        2.83        1.01      2.60 o
  -1   8  15       23.42       24.94      3.11 o
   0   8  15       18.30       20.76      3.14 o
  -9   9  15        2.50        1.42      2.32 o
  -8   9  15       11.00       12.94      2.22 o
  -7   9  15       10.28        8.88      3.27 o
  -6   9  15       15.06       22.70      2.09 o
  -5   9  15        0.83        1.41      1.93 o
  -4   9  15        0.23       -1.72      1.80 o
  -3   9  15        0.05        0.03      2.05 o
  -2   9  15        1.11        5.55      2.33 o
  -1   9  15        4.97        2.80      2.45 o
  -7  10  15        3.82        5.60      3.27 o
  -6  10  15       16.28       22.41      2.34 o
  -5  10  15        0.62       -1.64      1.86 o
  -4  10  15        1.05       -1.29      2.12 o
  -3  10  15        0.04       -2.05      2.05 o
  -2  10  15        3.89       -0.43      2.33 o
  -5  11  15        0.02       -1.08      3.94 o
  -8   0  16        1.22        0.72      2.15 o
  -6   0  16       46.08       59.16      3.94 o
  -4   0  16        4.96        4.66      2.51 o
  -2   0  16        1.58        0.72      2.87 o
   0   0  16        0.93        0.72      3.59 o
 -11   1  16        0.51       -0.36      2.51 o
 -10   1  16        0.02        1.79      2.15 o
  -9   1  16        0.63       -0.36      2.15 o
  -8   1  16        0.23       -1.23      1.46 o
  -7   1  16       10.75       13.27      2.51 o
  -6   1  16       14.53       21.51      2.87 o
  -5   1  16       68.18       70.31      3.27 o
  -4   1  16        0.01       -1.52      1.52 o
  -3   1  16        0.01       -1.41      1.62 o
  -2   1  16       20.09       30.03      4.16 o
  -1   1  16        8.53        7.46      2.35 o
   0   1  16        2.03        0.53      2.18 o
   1   1  16       13.90       17.07      3.63 o
 -11   2  16        1.48        0.00      2.87 o
 -10   2  16        2.16        7.53      2.87 o
  -9   2  16        0.27       -1.52      1.52 o
  -8   2  16        2.42        2.65      1.79 o
  -7   2  16       24.09       22.11      2.50 o
  -6   2  16       21.70       21.15      3.23 o
  -5   2  16        0.54        2.06      2.17 o
  -4   2  16       28.83       40.53      2.57 o
  -3   2  16        0.59        0.49      1.73 o
  -2   2  16        4.61        5.54      2.05 o
  -1   2  16       10.27       11.10      2.38 o
   0   2  16        4.01        5.38      2.79 o
   1   2  16        2.41        2.77      2.47 o
 -11   3  16        0.05        2.51      3.23 o
 -10   3  16        0.08       -1.79      2.87 o
  -9   3  16        0.26        2.11      1.98 o
  -8   3  16       21.85       22.74      2.75 o
  -7   3  16        2.40        1.60      2.51 o
  -6   3  16        3.03        2.58      3.76 o
  -5   3  16        0.33        1.08      2.51 o
  -4   3  16       15.49       19.86      2.24 o
  -3   3  16       22.99       21.81      2.65 o
  -2   3  16        9.84        9.66      2.65 o
  -1   3  16        0.32        1.42      2.40 o
   0   3  16       22.44       30.64      5.02 o
   1   3  16        0.18       -1.21      3.41 o
 -10   4  16       70.03       78.52      6.45 o
  -9   4  16        0.02        1.58      2.14 o
  -8   4  16       14.03       12.73      2.54 o
  -7   4  16        6.12        9.75      2.39 o
  -6   4  16        3.57        7.00      2.40 o
  -5   4  16       16.67       11.94      4.48 o
  -4   4  16       24.47       21.35      2.17 o
  -3   4  16        0.82       -1.98      1.98 o
  -2   4  16        0.00       -0.72      2.14 o
  -1   4  16        0.92        1.94      2.87 o
   0   4  16       13.43       20.25      3.30 o
 -10   5  16        0.01       -1.08      3.23 o
  -9   5  16       44.18       48.62      3.80 o
  -8   5  16        5.95        9.54      2.50 o
  -7   5  16        1.36        1.25      2.33 o
  -6   5  16        6.59        5.02      2.58 o
  -5   5  16        9.07       12.63      2.75 o
  -4   5  16        1.16       -1.55      1.55 o
  -3   5  16        0.24       -1.72      4.12 o
  -2   5  16       24.88       39.60      3.52 o
  -1   5  16        9.06       16.96      3.10 o
   0   5  16        0.28        1.04      2.75 o
  -9   6  16       49.22       48.40      4.18 o
  -8   6  16        0.77       -0.98      2.40 o
  -7   6  16        4.05        2.87      5.38 o
  -6   6  16        7.00        8.77      2.75 o
  -5   6  16       12.55       23.23      3.36 o
  -4   6  16        2.14        1.08      1.50 o
  -3   6  16        1.36        3.59      2.02 o
  -2   6  16        3.03        4.07      2.26 o
  -1   6  16       16.37       24.18      3.52 o
  -8   7  16        4.78        4.27      2.75 o
  -7   7  16       34.84       43.39      4.03 o
  -6   7  16        0.59        0.42      3.23 o
  -5   7  16        0.01       -2.23      3.41 o
  -4   7  16        8.03       12.28      2.35 o
  -3   7  16       15.74       25.93      2.71 o
  -2   7  16        1.94        3.90      2.33 o
  -1   7  16        7.15        9.68      4.66 o
  -7   8  16       72.55       88.77     10.22 o
  -6   8  16        0.04       -2.41      2.75 o
  -5   8  16       10.81       18.77      3.67 o
  -4   8  16        9.02        8.82      2.01 o
  -3   8  16        2.38       -0.66      2.08 o
  -9   0  17        8.49       13.98      2.87 o
  -5   0  17       39.95       58.09      4.66 o
  -3   0  17       21.06       19.00      3.94 o
  -1   0  17        0.52       -0.72      3.23 o
  -9   1  17        2.58        0.72      2.51 o
  -8   1  17        0.27        3.23      3.23 o
  -7   1  17        3.23        1.43      1.79 o
  -6   1  17        5.93        6.81      2.51 o
  -5   1  17        1.28        0.84      1.46 o
  -4   1  17       12.93       16.17      3.76 o
  -3   1  17       10.25       12.11      2.54 o
  -2   1  17        0.45        1.96      2.40 o
  -1   1  17        1.68        1.79      3.59 o
  -9   2  17        2.39        2.20      1.89 o
  -8   2  17        4.84        6.48      2.06 o
  -7   2  17        0.80        4.19      1.98 o
  -6   2  17        8.95        4.66      2.87 o
  -5   2  17        5.31        6.81      2.87 o
  -4   2  17        0.48        3.90      1.98 o
  -3   2  17       23.90       32.30      3.16 o
  -2   2  17        0.97       -0.54      2.28 o
  -9   3  17        0.00       -0.22      3.23 o
  -8   3  17        0.67        3.34      1.98 o
  -7   3  17       12.13       12.36      2.50 o
  -6   3  17        0.10        1.95      3.05 o
  -5   3  17        8.91        5.02      2.87 o
  -4   3  17        0.06        1.90      1.97 o
  -3   3  17        9.19       14.95      2.58 o
  -2   3  17        0.04       -1.66      4.84 o
  -8   4  17        0.04        0.99      2.14 o
  -7   4  17        2.75        5.45      2.32 o
  -6   4  17        3.68        5.77      2.50 o
  -5   4  17        7.71        8.61      2.75 o
  -4   4  17        2.40        4.89      2.33 o
  -3   4  17        7.16        8.20      4.48 o
  -7   5  17        0.05       -1.40      2.32 o
  -6   5  17       10.79       16.75      5.92 o
  -5   5  17       12.93       15.33      3.23 o
  -4   5  17       18.10       24.09      2.26 o
  -3   5  17       10.09       11.19      2.30 o
  -6   6  17        1.52       -1.40      2.75 o
  -5   6  17        1.97       -0.14      2.84 o
 
